# Supplementary material for: 1,1′-[(2-Phenyl-2,3-dihydro-1H-benz­imidazole-1,3-di­yl)bis­(methyl­ene)]bis­(1H-benzotriazole)
Source: Acta Crystallogr Sect E Struct Rep Online. 2012 Jan 7;68(Pt 2):o301. doi: 10.1107/S1600536811055486 (PMC3274994; doi:10.1107/S1600536811055486)
Supplement: Supplementary file 1 [file e-68-0o301-sup1.cif]

##############################################################################
#                                                                            #
# This CIF contains the data in a paper accepted for publication in          #
# Acta Crystallographica Section E. It conforms to the requirements of       #
# Notes for Authors for Acta Crystallographica Section E, and has been       #
# peer reviewed under the auspices of the IUCr Commission on Journals.       #
#                                                                            #
# Full details of the Crystallographic Information File format               #
# are given in the paper "The Crystallographic Information File (CIF):       #
# a New Standard Archive File for Crystallography" by S. R. Hall, F. H.      #
# Allen and I. D. Brown [Acta Cryst. (1991), A47, 655-685].                  #
#                                                                            #
# The current version of the core CIF dictionary is obtainable from          #
# ftp://ftp.iucr.org/pub/cif_core.dic.                                       #
#                                                                            #
# Software is freely available for graphical display of the structure(s)     #
# in this CIF. For information consult the CIF software page                 #
# http://www.iucr.org/resources/cif/software.                                #
#                                                                            #
# This file may be used for bona fide research purposes within the           #
# scientific community so long as proper attribution is given to the journal # 
# article from which it was obtained.                                        #
#                                                                            #
##############################################################################
data_global
_audit_creation_method     'Jana2006 Version : 03/12/2011'
_journal_date_recd_electronic     2011-12-22
_journal_date_accepted     2011-12-23
_journal_name_full     'Acta Crystallographica, Section E'
_journal_year     2012
_journal_volume     68
_journal_issue      2
_journal_page_first     o301
_journal_page_last     o301
_journal_paper_category     QO
_journal_paper_doi     10.1107/S1600536811055486
_journal_coeditor_code     BT5766
_publ_contact_author_name     'Augusto Rivera'
_publ_contact_author_address
;
Departamento de Qu\'imica, Universidad Nacional de Colombia,
Ciudad Universitaria, Bogot\'a, Colombia
;
_publ_contact_author_email     'ariverau@unal.edu.co'
_publ_contact_author_fax     '57-1-3165220'
_publ_contact_author_phone     '57-1-3165000'
_publ_section_title
;\
1,1'-[(2-Phenyl-2,3-dihydro-1<i>H</i>-benzimidazole-1,3-diyl)bis(methylene)]\
bis(1<i>H</i>-benzotriazole)
;
loop_
    _publ_author_name
    _publ_author_footnote
    _publ_author_address
    'Rivera, Augusto' .
;
Departamento de Qu\'imica, Universidad Nacional de Colombia,
Ciudad Universitaria, Bogot\'a, Colombia
;
    'Osorio, Hector Jairo' .
;
Universidad Nacional de Colombia,
Sede Manizales, Colombia
;
    'R\'ios-Motta, Jaime' .
;
Departamento de Qu\'imica, Universidad Nacional de Colombia,
Ciudad Universitaria, Bogot\'a, Colombia
;
    'Fejfarov\'a, Karla' .
;
Institute of Physics ASCR, v.v.i.,
Na Slovance 2
182 21 Praha 8
Czech Republic
;
    'Du\<sek, Michal' .
;
Institute of Physics ASCR, v.v.i.,
Na Slovance 2
182 21 Praha 8
Czech Republic
;
data_I
_chemical_name_systematic
;
1,1'-[(2-Phenyl-2,3-dihydro-1<i>H</i>-benzimidazole-1,3-
diyl)bis(methylene)]bis(1<i>H</i>-benzotriazole)
;
_chemical_name_common     ?
_chemical_formula_moiety     'C27 H22 N8'
_chemical_formula_sum     'C27 H22 N8'
_chemical_formula_structural     ?
_chemical_formula_analytical     ?
_chemical_formula_iupac     'C27 H22 N8'
_chemical_formula_weight     458.5
_chemical_melting_point     ?
_symmetry_cell_setting     orthorhombic
_symmetry_space_group_name_H-M     'P 21 21 21'
_symmetry_space_group_name_Hall     'P 2ac 2ab'
loop_
    _symmetry_equiv_pos_site_id
    _symmetry_equiv_pos_as_xyz
    1 x,y,z
    2 -x+1/2,-y,z+1/2
    3 -x,y+1/2,-z+1/2
    4 x+1/2,-y+1/2,-z
_cell_length_a     9.2721(2)
_cell_length_b     13.6449(3)
_cell_length_c     17.1883(4)
_cell_angle_alpha     90
_cell_angle_beta     90
_cell_angle_gamma     90
_cell_volume     2174.61(8)
_cell_formula_units_Z     4
_cell_measurement_reflns_used     20891
_cell_measurement_theta_min     3.24
_cell_measurement_theta_max     66.96
_cell_measurement_temperature     120.00(14)
_cell_special_details     ?
_exptl_crystal_description     prism
_exptl_crystal_colour     colourless
_exptl_crystal_size_max     0.378
_exptl_crystal_size_mid     0.252
_exptl_crystal_size_min     0.177
_exptl_crystal_density_diffrn     1.4001
_exptl_crystal_density_meas     ?
_exptl_crystal_density_method     'not measured'
_exptl_crystal_F_000     960
_exptl_absorpt_coefficient_mu     0.704
_exptl_absorpt_correction_type     multi-scan
_exptl_absorpt_process_details
;
(CrysAlis PRO; Agilent, 2010)
;
_exptl_absorpt_correction_T_min     0.325
_exptl_absorpt_correction_T_max     1
_exptl_special_details
;
CrysAlisPro (Agilent, 2010)
Empirical absorption correction using spherical harmonics,
implemented in SCALE3 ABSPACK scaling algorithm.
;
_diffrn_ambient_temperature     120
_diffrn_radiation_type     'Cu K\a'
_diffrn_radiation_wavelength     1.5418
_diffrn_radiation_source     'Enhance Ultra (Cu) X-ray Source'
_diffrn_radiation_monochromator     'mirror'
_diffrn_measurement_device_type
      'Agilent Xcalibur diffractometer with an Atlas (Gemini ultra Cu) detector'
_diffrn_measurement_device     'four-cycle diffractometer'
_diffrn_measurement_method     'Rotation method data acquisition using \w'
_diffrn_detector_area_resol_mean     10.3784
_diffrn_reflns_number     27948
_diffrn_reflns_av_R_equivalents     0.0303
_diffrn_reflns_av_sigmaI/netI     0.0084
_diffrn_reflns_theta_min     4.14
_diffrn_reflns_theta_max     67.05
_diffrn_reflns_theta_full     67.05
_diffrn_measured_fraction_theta_max     0.99
_diffrn_measured_fraction_theta_full     0.99
_diffrn_reflns_limit_h_min     -11
_diffrn_reflns_limit_h_max     10
_diffrn_reflns_limit_k_min     -16
_diffrn_reflns_limit_k_max     16
_diffrn_reflns_limit_l_min     -19
_diffrn_reflns_limit_l_max     17
_diffrn_reflns_reduction_process
;
Integration of the CCD images was done by program CrysAlisPro
(Agilent Technologies, 2010). The same program was used for indexing of the
crystal shape and absorption correction.
;
_diffrn_standards_number     0
_diffrn_standards_interval_count     ?
_diffrn_standards_interval_time     ?
_diffrn_standards_decay_%     .
loop_
    _diffrn_standard_refln_index_h
    _diffrn_standard_refln_index_k
    _diffrn_standard_refln_index_l
    ? ? ?
_refine_special_details
;
The refinement was carried out against all reflections. The conventional
<i>R</i>-factor is always based on <i>F</i>. The goodness of fit as well as
the weighted <i>R</i>-factor are based on <i>F</i> and <i>F</i>^2^ for
refinement carried out on <i>F</i> and <i>F</i>^2^, respectively. The
threshold expression is used only for calculating <i>R</i>-factors <i>etc</i>.
and it is not relevant to the choice of reflections for refinement.
The program used for refinement, Jana2006, uses the weighting scheme based on
the experimental expectations, see _refine_ls_weighting_details, that does not
force <i>S</i> to be one. Therefore the values of <i>S</i> are usually larger
than the ones from the <i>SHELX</i> program.
;
_reflns_number_total     2206
_reflns_number_gt     2149
_reflns_threshold_expression     'I>3\s(I)'
_refine_ls_structure_factor_coef     Fsqd
_refine_ls_R_factor_all     0.0276
_refine_ls_R_factor_gt     0.0267
_refine_ls_wR_factor_gt     0.0789
_refine_ls_wR_factor_ref     0.0795
_refine_ls_goodness_of_fit_ref     1.80
_refine_ls_restrained_S_all     ?
_refine_ls_number_reflns     2206
_refine_ls_number_parameters     317
_refine_ls_number_restraints     0
_refine_ls_number_constraints     88
_refine_ls_hydrogen_treatment     constr
_refine_ls_weighting_scheme     sigma
_refine_ls_weighting_details     'w=1/(\s^2^(I)+0.0016I^2^)'
_refine_ls_shift/su_max     0.0052
_refine_ls_shift/su_mean     0.0008
_refine_diff_density_max     0.12
_refine_diff_density_min     -0.12
_refine_ls_extinction_method
                      'B-C type 1 Lorentzian isotropic (Becker & Coppens, 1974)'
_refine_ls_extinction_coef       25E2(5)
_refine_ls_abs_structure_details     ?
_refine_ls_abs_structure_Flack     ?
_refine_ls_abs_structure_Rogers     ?
loop_
    _atom_type_symbol
    _atom_type_scat_dispersion_real
    _atom_type_scat_dispersion_imag
    _atom_type_scat_source
    C 0.0181 0.0091 'International Tables Vol C tables 4.2.6.8 and 6.1.1.1'
    H 0.0000 0.0000 'International Tables Vol C tables 4.2.6.8 and 6.1.1.1'
    N 0.0311 0.0180 'International Tables Vol C tables 4.2.6.8 and 6.1.1.1'
_computing_data_collection
;
CrysAlis PRO (Agilent, 2010)
;
_computing_cell_refinement     'CrysAlis PRO (Agilent, 2010)'
_computing_data_reduction     'CrysAlis PRO (Agilent, 2010)'
_computing_structure_solution     'SIR2002 (Burla <i>et al.</i>, 2003)'
_computing_structure_refinement
                          '<i>JANA2006</i> (Pet\<r\'i\<cek <i>et al.</i>, 2006)'
_computing_molecular_graphics     'DIAMOND (Brandenburg & Putz, 2005)'
_computing_publication_material
                          '<i>JANA2006</i> (Pet\<r\'i\<cek <i>et al.</i>, 2006)'
loop_
    _atom_site_type_symbol
    _atom_site_label
    _atom_site_fract_x
    _atom_site_fract_y
    _atom_site_fract_z
    _atom_site_U_iso_or_equiv
    _atom_site_adp_type
    _atom_site_calc_flag
    _atom_site_refinement_flags
    _atom_site_occupancy
    _atom_site_symmetry_multiplicity
    _atom_site_disorder_assembly
    _atom_site_disorder_group
    N N1 -0.07910(16) -0.13039(11) 0.82518(8) 0.0261(4) Uani d . 1 4 . .
    N N2 0.05744(16) -0.14326(11) 0.83819(8) 0.0247(4) Uani d . 1 4 . .
    N N3 0.13057(15) -0.13457(9) 0.76964(8) 0.0195(4) Uani d . 1 4 . .
    N N4 0.37643(15) -0.06878(9) 0.78252(8) 0.0189(4) Uani d . 1 4 . .
    N N5 0.40183(15) 0.08309(9) 0.83954(8) 0.0191(4) Uani d . 1 4 . .
    N N6 0.20270(16) 0.15999(10) 0.90914(8) 0.0206(4) Uani d . 1 4 . .
    N N7 0.16374(17) 0.16645(11) 0.98552(9) 0.0267(5) Uani d . 1 4 . .
    N N8 0.02387(18) 0.16322(11) 0.99042(9) 0.0293(5) Uani d . 1 4 . .
    C C1 0.03639(18) -0.11614(10) 0.71046(10) 0.0190(4) Uani d . 1 4 . .
    C C2 -0.0979(2)   -0.11366(11) 0.74674(10) 0.0211(5) Uani d . 1 4 . .
    C C3 -0.2245(2) -0.09657(11) 0.70390(10) 0.0234(5) Uani d . 1 4 . .
    C C4 -0.2101(2) -0.08297(12) 0.62504(10) 0.0253(5) Uani d . 1 4 . .
    C C5 -0.07273(19) -0.08592(12) 0.58905(11) 0.0251(5) Uani d . 1 4 . .
    C C6 0.0524(2) -0.10235(12) 0.62995(10) 0.0227(5) Uani d . 1 4 . .
    C C7 0.28645(18) -0.15303(11) 0.76888(9) 0.0199(4) Uani d . 1 4 . .
    C C8 0.35676(18) -0.01825(11) 0.85796(9) 0.0179(4) Uani d . 1 4 . .
    C C9 0.39816(17) 0.00203(11) 0.72380(10) 0.0195(4) Uani d . 1 4 . .
    C C10 0.41143(17) 0.09406(11) 0.75863(10) 0.0192(4) Uani d . 1 4 . .
    C C11 0.43808(18) 0.17649(12) 0.71390(10) 0.0246(5) Uani d . 1 4 . .
    C C12 0.45606(18) 0.16400(13) 0.63336(11) 0.0282(5) Uani d . 1 4 . .
    C C13 0.44790(19) 0.07213(14) 0.59973(11) 0.0274(5) Uani d . 1 4 . .
    C C14 0.41670(17) -0.01080(13) 0.64492(10) 0.0228(5) Uani d . 1 4 . .
    C C15 0.44554(18) -0.06662(11) 0.92129(9) 0.0185(4) Uani d . 1 4 . .
    C C16 0.59542(19) -0.07058(11) 0.91582(10) 0.0211(5) Uani d . 1 4 . .
    C C17 0.6749(2) -0.11935(13) 0.97213(10) 0.0248(5) Uani d . 1 4 . .
    C C18 0.6050(2) -0.16512(12) 1.03365(10) 0.0259(5) Uani d . 1 4 . .
    C C19 0.4558(2) -0.16208(13) 1.03928(10) 0.0272(5) Uani d . 1 4 . .
    C C20 0.3761(2)   -0.11246(12) 0.98311(10) 0.0238(5) Uani d . 1 4 . .
    C C21 0.35731(18) 0.16107(11) 0.89023(10) 0.0217(5) Uani d . 1 4 . .
    C C22 0.08283(18) 0.15079(11) 0.86383(10) 0.0196(4) Uani d . 1 4 . .
    C C23 -0.0315(2) 0.15290(11) 0.91632(10) 0.0234(5) Uani d . 1 4 . .
    C C24 -0.1745(2) 0.14330(13) 0.89103(11) 0.0275(5) Uani d . 1 4 . .
    C C25 -0.19652(19) 0.13049(12) 0.81287(11) 0.0269(5) Uani d . 1 4 . .
    C C26 -0.0803(2) 0.12856(11) 0.75995(10) 0.0241(5) Uani d . 1 4 . .
    C C27 0.06078(18) 0.13921(11) 0.78313(10) 0.0207(4) Uani d . 1 4 . .
    H H3 -0.317263 -0.094484 0.728694 0.0281 Uiso calc R 1 4 . .
    H H4 -0.294358 -0.071301 0.593908 0.0303 Uiso calc R 1 4 . .
    H H5 -0.066743 -0.076054 0.533849 0.0301 Uiso calc R 1 4 . .
    H H6 0.144966 -0.104274 0.605005 0.0273 Uiso calc R 1 4 . .
    H H7a 0.309239 -0.203189 0.80607 0.0239 Uiso calc R 1 4 . .
    H H7b 0.312986 -0.183038 0.720437 0.0239 Uiso calc R 1 4 . .
    H H8 0.260422 -0.020574 0.878341 0.0215 Uiso calc R 1 4 . .
    H H11 0.44408 0.240279 0.737235 0.0295 Uiso calc R 1 4 . .
    H H12 0.474303 0.220137 0.601173 0.0339 Uiso calc R 1 4 . .
    H H13 0.463773 0.065014 0.544828 0.0328 Uiso calc R 1 4 . .
    H H14 0.408525 -0.074498 0.621619 0.0273 Uiso calc R 1 4 . .
    H H16 0.643668 -0.039498 0.873004 0.0254 Uiso calc R 1 4 . .
    H H17 0.778212 -0.121475 0.968596 0.0297 Uiso calc R 1 4 . .
    H H18 0.660142 -0.199046 1.072481 0.0311 Uiso calc R 1 4 . .
    H H19 0.407706 -0.19407 1.081737 0.0327 Uiso calc R 1 4 . .
    H H20 0.272852 -0.109849 0.98703 0.0285 Uiso calc R 1 4 . .
    H H21a 0.382104 0.222943 0.867254 0.026 Uiso calc R 1 4 . .
    H H21b 0.412579 0.158613 0.937415 0.026 Uiso calc R 1 4 . .
    H H24 -0.253694 0.145605 0.926964 0.0329 Uiso calc R 1 4 . .
    H H25 -0.293096 0.122668 0.79372 0.0323 Uiso calc R 1 4 . .
    H H26 -0.100448 0.119452 0.70565 0.0289 Uiso calc R 1 4 . .
    H H27 0.139283 0.138788 0.746718 0.0248 Uiso calc R 1 4 . .
loop_
    _atom_site_aniso_label
    _atom_site_aniso_U_11
    _atom_site_aniso_U_22
    _atom_site_aniso_U_33
    _atom_site_aniso_U_12
    _atom_site_aniso_U_13
    _atom_site_aniso_U_23
    _atom_site_aniso_type_symbol
    N1 0.0243(8) 0.0316(7) 0.0223(7) -0.0027(6) 0.0026(6) 0.0007(6) N
    N2 0.0248(8) 0.0270(7) 0.0224(7) -0.0032(6) 0.0002(6) 0.0027(6) N
    N3 0.0199(7) 0.0200(6) 0.0186(7) -0.0020(6) 0.0001(5) 0.0009(5) N
    N4 0.0206(7) 0.0187(6) 0.0173(7) -0.0004(5) -0.0010(6) 0.0001(5) N
    N5 0.0205(7) 0.0163(6) 0.0203(7) 0.0005(5) -0.0014(5) -0.0007(5) N
    N6 0.0235(7) 0.0204(6) 0.0178(7) 0.0026(5) -0.0010(6) -0.0020(5) N
    N7 0.0334(9) 0.0276(7) 0.0192(7) 0.0056(6) 0.0003(6) -0.0024(6) N
    N8 0.0333(9) 0.0311(7) 0.0236(8) 0.0049(6) 0.0041(6) 0.0020(6) N
    C1 0.0212(8) 0.0136(6) 0.0224(8) -0.0009(6) -0.0026(7) -0.0005(6) C
    C2 0.0228(9) 0.0170(7) 0.0234(8) -0.0018(6) 0.0003(7) -0.0004(6) C
    C3 0.0198(8) 0.0211(7) 0.0295(9) -0.0005(6) 0.0009(7) -0.0011(6) C
    C4 0.0252(9) 0.0223(8) 0.0283(9) 0.0014(7) -0.0043(7) 0.0013(7) C
    C5 0.0262(10) 0.0260(8) 0.0231(9) 0.0004(7) -0.0014(7) 0.0018(7) C
    C6 0.0237(9) 0.0219(7) 0.0227(9) 0.0000(6) 0.0014(7) 0.0000(6) C
    C7 0.0194(8) 0.0164(7) 0.0238(8) -0.0003(6) -0.0029(6) -0.0006(6) C
    C8 0.0173(8) 0.0181(7) 0.0184(8) -0.0003(6) 0.0009(6) -0.0001(6) C
    C9 0.0138(7) 0.0228(7) 0.0219(8) 0.0008(6) -0.0004(6) 0.0034(6) C
    C10 0.0139(8) 0.0224(7) 0.0214(8) 0.0009(6) -0.0010(6) 0.0018(6) C
    C11 0.0205(8) 0.0224(7) 0.0308(9) -0.0013(6) -0.0019(7) 0.0059(7) C
    C12 0.0205(9) 0.0334(9) 0.0309(10) -0.0033(7) -0.0016(7) 0.0129(7) C
    C13 0.0192(9) 0.0414(9) 0.0215(9) 0.0009(7) 0.0000(7) 0.0062(7) C
    C14 0.0175(8) 0.0306(8) 0.0202(8) 0.0016(7) -0.0008(6) 0.0007(7) C
    C15 0.0237(8) 0.0162(7) 0.0157(8) 0.0006(6) -0.0007(6) -0.0013(6) C
    C16 0.0240(9) 0.0207(7) 0.0188(8) -0.0019(6) 0.0023(7) 0.0000(6) C
    C17 0.0234(9) 0.0271(8) 0.0238(9) 0.0027(6) -0.0037(7) -0.0041(7) C
    C18 0.0354(10) 0.0241(7) 0.0183(8) 0.0046(7) -0.0045(7) 0.0007(6) C
    C19 0.0358(10) 0.0257(8) 0.0202(8) -0.0025(7) 0.0033(7) 0.0032(7) C
    C20 0.0232(9) 0.0250(8) 0.0231(9) -0.0011(7) 0.0033(7) -0.0005(6) C
    C21 0.0211(8) 0.0197(7) 0.0241(8) 0.0000(6) -0.0030(7) -0.0037(6) C
    C22 0.0208(8) 0.0149(6) 0.0230(8) 0.0020(6) -0.0009(7) 0.0014(6) C
    C23 0.0285(9) 0.0180(7) 0.0236(8) 0.0034(6) 0.0033(7) 0.0028(6) C
    C24 0.0233(9) 0.0228(8) 0.0362(10) 0.0025(7) 0.0078(7) 0.0054(7) C
    C25 0.0213(9) 0.0203(7) 0.0392(11) 0.0000(7) -0.0026(7) 0.0057(7) C
    C26 0.0263(9) 0.0187(7) 0.0273(9) 0.0013(7) -0.0039(7) 0.0009(6) C
    C27 0.0213(8) 0.0195(7) 0.0212(8) 0.0018(6) 0.0003(7) -0.0002(6) C
loop_
    _geom_bond_atom_site_label_1
    _geom_bond_atom_site_label_2
    _geom_bond_site_symmetry_1
    _geom_bond_site_symmetry_2
    _geom_bond_distance
    _geom_bond_publ_flag
    N1 N2 . . 1.298(2) ?
    N1 C2 . . 1.379(2) ?
    N2 N3 . . 1.365(2) ?
    N3 C1 . . 1.364(2) ?
    N3 C7 . . 1.467(2) ?
    N4 C7 . . 1.440(2) ?
    N4 C8 . . 1.480(2) ?
    N4 C9 . . 1.412(2) ?
    N5 C8 . . 1.479(2) ?
    N5 C10 . . 1.402(2) ?
    N5 C21 . . 1.436(2) ?
    N6 N7 . . 1.364(2) ?
    N6 C21 . . 1.470(2) ?
    N6 C22 . . 1.363(2) ?
    N7 N8 . . 1.300(2) ?
    N8 C23 . . 1.380(2) ?
    C1 C2 . . 1.393(2) ?
    C1 C6 . . 1.404(2) ?
    C2 C3 . . 1.405(3) ?
    C3 C4 . . 1.375(3) ?
    C3 H3 . . 0.96 ?
    C4 C5 . . 1.417(3) ?
    C4 H4 . . 0.96 ?
    C5 C6 . . 1.375(3) ?
    C5 H5 . . 0.96 ?
    C6 H6 . . 0.96 ?
    C7 H7a . . 0.96 ?
    C7 H7b . . 0.96 ?
    C8 C15 . . 1.516(2) ?
    C8 H8 . . 0.96 ?
    C9 C10 . . 1.397(2) ?
    C9 C14 . . 1.378(2) ?
    C10 C11 . . 1.385(2) ?
    C11 C12 . . 1.405(3) ?
    C11 H11 . . 0.96 ?
    C12 C13 . . 1.382(3) ?
    C12 H12 . . 0.96 ?
    C13 C14 . . 1.403(3) ?
    C13 H13 . . 0.96 ?
    C14 H14 . . 0.96 ?
    C15 C16 . . 1.394(2) ?
    C15 C20 . . 1.391(2) ?
    C16 C17 . . 1.387(2) ?
    C16 H16 . . 0.96 ?
    C17 C18 . . 1.389(2) ?
    C17 H17 . . 0.96 ?
    C18 C19 . . 1.387(3) ?
    C18 H18 . . 0.96 ?
    C19 C20 . . 1.392(2) ?
    C19 H19 . . 0.96 ?
    C20 H20 . . 0.96 ?
    C21 H21a . . 0.96 ?
    C21 H21b . . 0.96 ?
    C22 C23 . . 1.392(2) ?
    C22 C27 . . 1.411(2) ?
    C23 C24 . . 1.402(3) ?
    C24 C25 . . 1.370(3) ?
    C24 H24 . . 0.96 ?
    C25 C26 . . 1.411(3) ?
    C25 H25 . . 0.96 ?
    C26 C27 . . 1.375(2) ?
    C26 H26 . . 0.96 ?
    C27 H27 . . 0.96 ?
loop_
    _geom_angle_atom_site_label_1
    _geom_angle_atom_site_label_2
    _geom_angle_atom_site_label_3
    _geom_angle_site_symmetry_1
    _geom_angle_site_symmetry_2
    _geom_angle_site_symmetry_3
    _geom_angle
    _geom_angle_publ_flag
    N2 N1 C2 . . . 108.32(14) ?
    N1 N2 N3 . . . 108.92(13) ?
    N2 N3 C1 . . . 109.99(14) ?
    N2 N3 C7 . . . 118.83(13) ?
    C1 N3 C7 . . . 130.98(14) ?
    C7 N4 C8 . . . 116.31(13) ?
    C7 N4 C9 . . . 120.85(13) ?
    C8 N4 C9 . . . 108.98(12) ?
    C8 N5 C10 . . . 109.28(12) ?
    C8 N5 C21 . . . 118.80(13) ?
    C10 N5 C21 . . . 122.76(13) ?
    N7 N6 C21 . . . 118.06(14) ?
    N7 N6 C22 . . . 109.87(14) ?
    C21 N6 C22 . . . 132.05(14) ?
    N6 N7 N8 . . . 108.92(14) ?
    N7 N8 C23 . . . 108.32(15) ?
    N3 C1 C2 . . . 104.06(14) ?
    N3 C1 C6 . . . 133.79(16) ?
    C2 C1 C6 . . . 122.15(16) ?
    N1 C2 C1 . . . 108.71(15) ?
    N1 C2 C3 . . . 130.20(16) ?
    C1 C2 C3 . . . 121.09(15) ?
    C2 C3 C4 . . . 117.25(16) ?
    C2 C3 H3 . . . 121.3774 ?
    C4 C3 H3 . . . 121.3773 ?
    C3 C4 C5 . . . 120.93(17) ?
    C3 C4 H4 . . . 119.5339 ?
    C5 C4 H4 . . . 119.5344 ?
    C4 C5 C6 . . . 122.70(17) ?
    C4 C5 H5 . . . 118.6524 ?
    C6 C5 H5 . . . 118.6526 ?
    C1 C6 C5 . . . 115.89(16) ?
    C1 C6 H6 . . . 122.0553 ?
    C5 C6 H6 . . . 122.0541 ?
    N3 C7 N4 . . . 115.62(12) ?
    N3 C7 H7a . . . 109.4709 ?
    N3 C7 H7b . . . 109.471 ?
    N4 C7 H7a . . . 109.4713 ?
    N4 C7 H7b . . . 109.4716 ?
    H7a C7 H7b . . . 102.5346 ?
    N4 C8 N5 . . . 102.31(12) ?
    N4 C8 C15 . . . 111.06(12) ?
    N4 C8 H8 . . . 114.7756 ?
    N5 C8 C15 . . . 114.04(13) ?
    N5 C8 H8 . . . 111.8387 ?
    C15 C8 H8 . . . 103.2226 ?
    N4 C9 C10 . . . 108.75(14) ?
    N4 C9 C14 . . . 129.38(15) ?
    C10 C9 C14 . . . 121.67(15) ?
    N5 C10 C9 . . . 108.88(13) ?
    N5 C10 C11 . . . 130.47(15) ?
    C9 C10 C11 . . . 120.54(15) ?
    C10 C11 C12 . . . 118.02(16) ?
    C10 C11 H11 . . . 120.9899 ?
    C12 C11 H11 . . . 120.9894 ?
    C11 C12 C13 . . . 121.04(17) ?
    C11 C12 H12 . . . 119.4794 ?
    C13 C12 H12 . . . 119.4802 ?
    C12 C13 C14 . . . 120.74(17) ?
    C12 C13 H13 . . . 119.6288 ?
    C14 C13 H13 . . . 119.6289 ?
    C9 C14 C13 . . . 117.92(16) ?
    C9 C14 H14 . . . 121.0407 ?
    C13 C14 H14 . . . 121.0413 ?
    C8 C15 C16 . . . 120.64(14) ?
    C8 C15 C20 . . . 119.52(15) ?
    C16 C15 C20 . . . 119.73(15) ?
    C15 C16 C17 . . . 120.10(15) ?
    C15 C16 H16 . . . 119.9515 ?
    C17 C16 H16 . . . 119.9514 ?
    C16 C17 C18 . . . 119.92(17) ?
    C16 C17 H17 . . . 120.0389 ?
    C18 C17 H17 . . . 120.0394 ?
    C17 C18 C19 . . . 120.36(16) ?
    C17 C18 H18 . . . 119.8197 ?
    C19 C18 H18 . . . 119.819 ?
    C18 C19 C20 . . . 119.71(16) ?
    C18 C19 H19 . . . 120.1465 ?
    C20 C19 H19 . . . 120.1462 ?
    C15 C20 C19 . . . 120.18(17) ?
    C15 C20 H20 . . . 119.9089 ?
    C19 C20 H20 . . . 119.9072 ?
    N5 C21 N6 . . . 114.03(13) ?
    N5 C21 H21a . . . 109.4706 ?
    N5 C21 H21b . . . 109.4714 ?
    N6 C21 H21a . . . 109.4709 ?
    N6 C21 H21b . . . 109.4714 ?
    H21a C21 H21b . . . 104.4982 ?
    N6 C22 C23 . . . 104.40(14) ?
    N6 C22 C27 . . . 133.65(16) ?
    C23 C22 C27 . . . 121.94(16) ?
    N8 C23 C22 . . . 108.49(16) ?
    N8 C23 C24 . . . 130.34(17) ?
    C22 C23 C24 . . . 121.16(16) ?
    C23 C24 C25 . . . 117.19(17) ?
    C23 C24 H24 . . . 121.4053 ?
    C25 C24 H24 . . . 121.4053 ?
    C24 C25 C26 . . . 121.39(17) ?
    C24 C25 H25 . . . 119.3049 ?
    C26 C25 H25 . . . 119.3045 ?
    C25 C26 C27 . . . 122.55(16) ?
    C25 C26 H26 . . . 118.7268 ?
    C27 C26 H26 . . . 118.7256 ?
    C22 C27 C26 . . . 115.76(15) ?
    C22 C27 H27 . . . 122.1215 ?
    C26 C27 H27 . . . 122.1225 ?
loop_
    _geom_torsion_atom_site_label_1
    _geom_torsion_atom_site_label_2
    _geom_torsion_atom_site_label_3
    _geom_torsion_atom_site_label_4
    _geom_torsion_site_symmetry_1
    _geom_torsion_site_symmetry_2
    _geom_torsion_site_symmetry_3
    _geom_torsion_site_symmetry_4
    _geom_torsion
    _geom_torsion_publ_flag
    ? ? ? ? ? ? ? ? ? ?
loop_
    _geom_hbond_atom_site_label_D
    _geom_hbond_atom_site_label_H
    _geom_hbond_atom_site_label_A
    _geom_hbond_site_symmetry_D
    _geom_hbond_site_symmetry_H
    _geom_hbond_site_symmetry_A
    _geom_hbond_distance_DH
    _geom_hbond_distance_HA
    _geom_hbond_distance_DA
    _geom_hbond_angle_DHA
    _geom_hbond_publ_flag
    C12 H12 Cg6 . . 4_656 0.96 2.61 3.5597(19) 169 y
