# Supplementary material for: 1,1′-[(2-Phenyl-2,3-dihydro-1H-benz­imidazole-1,3-di­yl)bis­(methyl­ene)]bis­(1H-benzotriazole)
Source: Acta Crystallogr Sect E Struct Rep Online. 2012 Jan 7;68(Pt 2):o301. doi: 10.1107/S1600536811055486 (PMC3274994; doi:10.1107/S1600536811055486)
Supplement: Supplementary file 2 [file e-68-0o301-Isup2.hkl]

#
# h,k,l, Fc-squared, Fo-squared, sigma(Fo-squared) and status flag
#
data_I
_shelx_title                             '   '
_shelx_refln_list_code                   4
_shelx_F_calc_maximum                    370.13
_exptl_crystal_F_000                     960
_reflns_d_resolution_high                0.8372

loop_
 _symmetry_equiv_pos_as_xyz
 'x, y, z'
 '-x+1/2, -y, z+1/2'
 '-x, y+1/2, -z+1/2'
 'x+1/2, -y+1/2, -z'

_cell_length_a                           9.2721(2)
_cell_length_b                           13.6449(3)
_cell_length_c                           17.1883(4)
_cell_angle_alpha                        90
_cell_angle_beta                         90
_cell_angle_gamma                        90

_shelx_F_squared_multiplier              1.000

loop_
 _refln_index_h
 _refln_index_k
 _refln_index_l
 _refln_F_squared_calc
 _refln_F_squared_meas
 _refln_F_squared_sigma
 _refln_observed_status
   2   0   0  18152.10  17496.00     46.37 o
   4   0   0   7928.56   7864.21     61.11 o
   6   0   0   4510.75   4379.94     24.05 o
   8   0   0   2040.81   2004.38     15.94 o
  10   0   0      0.24      5.45      3.50 <
   1   1   0   4921.52   4384.43     16.26 o
   2   1   0   1277.10   1227.64      9.16 o
   3   1   0  19854.20  20088.10     38.14 o
   4   1   0   1499.91   1547.78     27.78 o
   5   1   0    371.16    455.65     12.06 o
   6   1   0     85.03    116.58      2.95 o
   7   1   0     14.84      9.47      1.35 o
   8   1   0    517.75    524.32      6.25 o
   9   1   0    570.10    552.41      7.86 o
  10   1   0     40.06     22.40      2.50 o
  11   1   0      2.18      7.22      1.76 o
   0   2   0   2650.23   2616.33     29.76 o
   1   2   0      5.56      8.19      1.52 o
   2   2   0     43.06     56.09      2.93 o
   3   2   0   5301.52   4586.56     20.61 o
   4   2   0   1724.73   1609.54     12.46 o
   5   2   0   2436.93   2374.91     24.84 o
   6   2   0   1062.69   1028.87      9.78 o
   7   2   0    339.42    341.26      6.16 o
   8   2   0     80.12     84.56      3.51 o
   9   2   0     10.45      6.21      1.54 o
  10   2   0     75.69     68.09      3.05 o
   1   3   0    723.28    611.76      9.17 o
   2   3   0     78.80     71.69      4.33 o
   3   3   0    424.64    392.39      8.75 o
   4   3   0    208.29    189.26      5.65 o
   5   3   0    900.09    957.44      8.87 o
   6   3   0     25.79     22.90      1.99 o
   7   3   0   1076.24   1034.76     11.75 o
   8   3   0    241.58    249.95      5.61 o
   9   3   0    364.89    327.10      6.12 o
  10   3   0    145.04    126.06      3.92 o
   0   4   0 124088.00 136998.00    257.76 o
   1   4   0   2811.97   2719.00     15.69 o
   2   4   0   1714.74   1657.94     15.59 o
   3   4   0      4.85      4.94      1.71 <
   4   4   0    101.92    112.08      4.62 o
   5   4   0   1253.62   1312.41      9.04 o
   6   4   0    491.02    451.17      6.24 o
   7   4   0    948.68    943.27     11.33 o
   8   4   0   1163.74   1244.59     12.37 o
   9   4   0     53.26     61.33      2.93 o
  10   4   0      3.24      1.10      1.28 <
   1   5   0   5495.78   5151.32     22.54 o
   2   5   0    833.80    798.47     10.96 o
   3   5   0    387.00    402.01      9.43 o
   4   5   0      1.23      3.07      1.57 <
   5   5   0      8.95      8.61      1.33 o
   6   5   0     97.50     99.67      3.15 o
   7   5   0      5.98      2.60      1.43 <
   8   5   0    618.57    606.96      8.63 o
   9   5   0    542.73    546.31      9.99 o
  10   5   0     32.80     36.54      2.29 o
   0   6   0   4429.28   4244.71     37.17 o
   1   6   0    692.87    691.23      8.52 o
   2   6   0     81.33     65.80      3.07 o
   3   6   0     87.32     79.85      4.80 o
   4   6   0     10.39     12.93      1.26 o
   5   6   0   1031.93    995.19      9.06 o
   6   6   0    711.27    709.22      8.17 o
   7   6   0     25.49     22.96      1.92 o
   8   6   0     76.33     69.22      3.40 o
   9   6   0     35.91     41.05      3.01 o
  10   6   0     90.69     80.79      3.02 o
   1   7   0   1012.58    966.27     12.65 o
   2   7   0    426.63    424.86      8.08 o
   3   7   0      8.24      9.20      0.97 o
   4   7   0    102.35    106.41      2.47 o
   5   7   0     77.40     78.72      2.93 o
   6   7   0    256.82    253.57      5.39 o
   7   7   0      4.08      8.50      1.39 o
   8   7   0    157.83    158.66      4.01 o
   9   7   0     20.80     20.48      2.18 o
   0   8   0   1648.91   1889.46     14.08 o
   1   8   0   5105.14   5431.86     16.80 o
   2   8   0     16.36     14.61      1.20 o
   3   8   0     90.08     82.97      1.98 o
   4   8   0    242.90    254.01      3.71 o
   5   8   0    220.33    218.43      5.10 o
   6   8   0     14.08     13.06      1.50 o
   7   8   0   1088.93   1105.34      9.65 o
   8   8   0     15.31     18.34      1.69 o
   9   8   0     50.39     56.81      2.30 o
   1   9   0   1302.57   1305.82      6.94 o
   2   9   0      0.26      2.46      0.88 <
   3   9   0     30.30     35.80      1.48 o
   4   9   0    829.24    889.21      7.19 o
   5   9   0    168.92    178.59      3.99 o
   6   9   0     58.58     69.42      2.65 o
   7   9   0    502.75    487.17      6.23 o
   8   9   0    216.95    205.47      3.99 o
   9   9   0     37.17     43.27      1.88 o
   0  10   0    985.45   1067.42      8.32 o
   1  10   0     24.42     32.45      1.37 o
   2  10   0     82.23     82.39      2.42 o
   3  10   0    144.21    156.58      3.10 o
   4  10   0     91.27     84.88      2.06 o
   5  10   0     10.84     11.64      1.54 o
   6  10   0    280.23    298.48      5.03 o
   7  10   0    135.89    133.67      3.15 o
   8  10   0    129.23    125.93      2.86 o
   1  11   0    158.13    149.02      2.42 o
   2  11   0     11.37     12.73      1.21 o
   3  11   0    515.88    530.23      5.69 o
   4  11   0    174.10    179.71      2.92 o
   5  11   0      5.28      4.88      1.27 o
   6  11   0    830.22    869.86      8.01 o
   7  11   0     14.16     14.90      1.32 o
   8  11   0      8.53      8.06      1.54 o
   0  12   0   2481.61   2595.92     14.19 o
   1  12   0    916.80    974.48      6.40 o
   2  12   0    115.93    120.04      2.66 o
   3  12   0     39.62     42.47      1.80 o
   4  12   0      1.44      2.04      0.90 <
   5  12   0      8.02      7.02      1.18 o
   6  12   0    175.12    185.55      3.70 o
   7  12   0    661.78    616.92      6.59 o
   1  13   0    701.02    701.92      5.77 o
   2  13   0     67.49     67.27      2.15 o
   3  13   0    415.76    403.63      4.46 o
   4  13   0    801.57    856.73      6.49 o
   5  13   0     11.35     12.99      1.77 o
   6  13   0     23.13     22.98      1.86 o
   0  14   0    890.49    894.97      8.70 o
   1  14   0     12.03      9.45      1.00 o
   2  14   0     36.51     32.24      1.39 o
   3  14   0     25.50     23.98      1.23 o
   4  14   0    105.56     96.69      2.57 o
   5  14   0     31.55     32.51      1.69 o
   1  15   0     90.16     89.22      2.03 o
   2  15   0     23.62     20.35      1.05 o
   3  15   0      4.07      3.99      0.64 o
   4  15   0     27.25     28.05      1.31 o
   0  16   0     87.87     78.59      2.77 o
   1  16   0     95.92     83.87      1.80 o
   1   0   1   1059.43    969.37     10.46 o
   2   0   1   1394.56   1308.98      9.83 o
   3   0   1    443.16    333.24      5.74 o
   4   0   1     42.32     30.10      2.95 o
   5   0   1   1000.75    987.71     14.29 o
   6   0   1    591.98    611.63      6.41 o
   7   0   1    603.98    606.95      6.98 o
   8   0   1    286.33    251.12      4.07 o
   9   0   1    124.96    134.53      3.56 o
  10   0   1    184.75    186.10      5.80 o
  11   0   1      3.50      0.07      2.03 <
   0   1   1   1261.85   1257.26     10.52 o
   1   1   1    889.16    819.44      4.64 o
   2   1   1  18376.20  17299.30     30.28 o
   3   1   1   3263.53   3072.09     11.98 o
   4   1   1    684.01    774.07      7.79 o
   5   1   1   1318.68   1371.49     13.24 o
   6   1   1    501.23    557.15      4.48 o
   7   1   1    173.37    181.86      2.86 o
   8   1   1   1184.08   1136.28      6.92 o
   9   1   1    281.28    275.20      3.97 o
  10   1   1     32.14     31.49      2.29 o
  11   1   1    127.61    144.20      5.32 o
   0   2   1    312.21    307.30      7.27 o
   1   2   1   5156.68   5103.56     18.87 o
   2   2   1    916.77    840.22      6.67 o
   3   2   1    653.11    573.26      6.99 o
   4   2   1    124.94    106.78      2.87 o
   5   2   1   2787.94   2845.46     19.75 o
   6   2   1     11.50     12.05      1.01 o
   7   2   1    162.37    147.65      2.96 o
   8   2   1    476.87    458.87      4.92 o
   9   2   1    162.91    140.98      3.19 o
  10   2   1     23.96     22.39      1.54 o
   0   3   1      6.12     10.66      2.66 o
   1   3   1   2285.43   2252.66     14.24 o
   2   3   1    369.36    357.42      5.16 o
   3   3   1     56.77     58.35      2.35 o
   4   3   1    802.22    862.23      7.40 o
   5   3   1   1377.37   1366.53      7.42 o
   6   3   1    300.35    289.81      3.75 o
   7   3   1    473.49    484.30      5.72 o
   8   3   1     77.74     79.01      2.38 o
   9   3   1    664.46    651.95      6.51 o
  10   3   1     60.04     52.35      1.87 o
   0   4   1  13464.70  13342.00     52.11 o
   1   4   1  22449.80  22759.50     49.81 o
   2   4   1    167.05    174.08      4.10 o
   3   4   1    164.87    163.89      3.77 o
   4   4   1    275.68    272.95      4.99 o
   5   4   1    607.83    575.26      4.58 o
   6   4   1     61.92     58.96      1.84 o
   7   4   1    670.53    680.72      6.58 o
   8   4   1     30.14     27.14      1.78 o
   9   4   1     29.22     27.83      1.66 o
  10   4   1     89.01     86.79      2.47 o
   0   5   1   2804.84   2820.18     22.17 o
   1   5   1   3005.06   3028.83     13.29 o
   2   5   1     83.50     91.70      2.84 o
   3   5   1    620.83    616.40      7.49 o
   4   5   1     89.54     94.90      2.35 o
   5   5   1      6.20      7.22      0.73 o
   6   5   1    536.53    534.60      4.92 o
   7   5   1    193.98    202.07      3.79 o
   8   5   1    830.11    832.88      7.70 o
   9   5   1     15.66     17.83      1.51 o
  10   5   1     21.28     17.85      1.21 o
   0   6   1      6.26      6.32      1.24 o
   1   6   1    486.30    493.23      5.48 o
   2   6   1    777.78    731.60      6.51 o
   3   6   1     65.61     70.15      2.65 o
   4   6   1    194.98    215.28      2.85 o
   5   6   1    433.23    427.27      4.33 o
   6   6   1     39.21     33.96      1.49 o
   7   6   1     82.77     81.00      2.10 o
   8   6   1     56.40     52.84      2.14 o
   9   6   1     11.89     14.00      1.32 o
  10   6   1     34.13     41.14      1.62 o
   0   7   1     26.85     19.72      2.18 o
   1   7   1   3462.86   3591.50     18.26 o
   2   7   1    577.77    566.55      6.96 o
   3   7   1     45.94     49.18      1.09 o
   4   7   1    361.27    360.26      3.29 o
   5   7   1     43.97     45.56      1.79 o
   6   7   1    440.88    432.89      5.08 o
   7   7   1   1157.63   1247.34      7.65 o
   8   7   1     58.79     55.02      1.93 o
   9   7   1    118.34    120.75      2.81 o
   0   8   1   1608.52   1715.94     10.84 o
   1   8   1   5404.50   5622.53     12.08 o
   2   8   1    372.16    364.84      2.74 o
   3   8   1     10.03     10.89      0.64 o
   4   8   1    187.07    185.79      2.49 o
   5   8   1    422.44    402.69      4.82 o
   6   8   1     13.02     15.16      1.13 o
   7   8   1    369.64    409.48      4.40 o
   8   8   1    116.75    122.49      2.40 o
   9   8   1    172.80    175.83      2.59 o
   0   9   1      1.16      2.00      0.68 <
   1   9   1   1848.77   1818.68      6.13 o
   2   9   1    154.87    159.65      1.91 o
   3   9   1     55.47     52.74      1.18 o
   4   9   1      9.50      9.30      0.72 o
   5   9   1    611.23    603.65      5.06 o
   6   9   1    202.90    220.55      3.16 o
   7   9   1     17.04     17.76      1.06 o
   8   9   1    902.86    895.66      5.78 o
   9   9   1    108.97    116.13      2.25 o
   0  10   1    528.61    547.60      4.67 o
   1  10   1    621.90    628.25      3.64 o
   2  10   1    598.59    588.25      4.04 o
   3  10   1     24.15     23.55      1.00 o
   4  10   1    153.59    162.05      2.03 o
   5  10   1   1105.95   1135.11      6.55 o
   6  10   1     46.53     43.37      1.51 o
   7  10   1    206.32    214.09      2.90 o
   8  10   1     11.34     10.20      0.76 o
   0  11   1    318.33    333.43      3.69 o
   1  11   1    434.71    430.92      2.91 o
   2  11   1   1375.83   1398.07      6.62 o
   3  11   1    207.60    216.00      2.36 o
   4  11   1    525.70    539.53      3.73 o
   5  11   1     84.74     88.22      1.90 o
   6  11   1    519.07    546.17      4.48 o
   7  11   1    214.68    237.11      2.89 o
   8  11   1    146.49    172.43      4.36 o
   0  12   1    237.49    252.24      3.05 o
   1  12   1   1856.93   1935.66      6.42 o
   2  12   1    299.19    314.44      2.87 o
   3  12   1     30.53     30.14      1.14 o
   4  12   1     47.37     50.04      1.30 o
   5  12   1    931.75    942.98      6.55 o
   6  12   1     79.11     75.87      1.72 o
   7  12   1    421.48    408.50      3.51 o
   0  13   1    298.50    319.49      3.55 o
   1  13   1    620.09    614.29      3.71 o
   2  13   1    171.61    167.61      2.21 o
   3  13   1     21.66     23.16      0.94 o
   4  13   1      1.97      1.91      0.64 <
   5  13   1    154.85    150.00      3.26 o
   6  13   1     36.23     36.32      1.43 o
   0  14   1    122.90    142.44      2.38 o
   1  14   1     36.63     36.41      1.02 o
   2  14   1    347.65    343.83      2.83 o
   3  14   1     22.77     23.18      0.85 o
   4  14   1    252.68    252.31      2.88 o
   5  14   1    100.22    101.18      2.14 o
   0  15   1    434.98    440.95      4.78 o
   1  15   1     12.78     11.58      0.68 o
   2  15   1      7.32      6.36      0.53 o
   3  15   1     32.96     29.81      0.85 o
   4  15   1     17.85     19.06      0.87 o
   0  16   1      7.45     15.83      1.00 o
   1  16   1    127.21    114.80      1.55 o
   0   0   2  10523.70  10989.30     38.71 o
   1   0   2   3833.22   3422.64     11.83 o
   2   0   2     83.94     83.19      2.69 o
   3   0   2    705.91    688.38      7.53 o
   4   0   2   1453.52   1442.44     13.30 o
   5   0   2   1205.20   1186.00     19.40 o
   6   0   2   3498.97   3349.21     16.08 o
   7   0   2    916.10    949.99      9.46 o
   8   0   2     10.17     12.32      1.62 o
   9   0   2      1.23      0.26      1.47 <
  10   0   2    175.97    181.37      5.67 o
  11   0   2      4.81      4.38      1.98 <
   0   1   2   4684.42   4657.09     31.24 o
   1   1   2   6151.26   6114.00     15.48 o
   2   1   2   1786.47   1650.91      9.56 o
   3   1   2   2843.11   2870.58     12.85 o
   4   1   2   2871.92   2927.59     14.36 o
   5   1   2   1636.76   1669.40     12.32 o
   6   1   2    292.60    273.45      3.45 o
   7   1   2    714.09    700.67      6.30 o
   8   1   2    329.09    322.70      3.98 o
   9   1   2     89.13     86.32      2.51 o
  10   1   2     17.93     22.64      1.73 o
  11   1   2     14.92     12.71      3.05 o
   0   2   2   2875.73   2888.88     22.69 o
   1   2   2  18829.00  19315.10     51.99 o
   2   2   2    120.47    104.82      2.14 o
   3   2   2    249.53    242.82      4.10 o
   4   2   2   2010.21   2136.91     13.39 o
   5   2   2    170.92    162.48      3.03 o
   6   2   2    249.48    276.34      3.52 o
   7   2   2     87.41     77.95      2.20 o
   8   2   2    243.70    268.36      4.12 o
   9   2   2    119.18    113.66      2.84 o
  10   2   2     82.70     75.04      2.40 o
   0   3   2   9777.44   9676.83     49.95 o
   1   3   2   5985.84   5901.14     19.36 o
   2   3   2    412.51    399.53      5.16 o
   3   3   2    185.00    156.18      3.61 o
   4   3   2    532.48    568.40      6.95 o
   5   3   2    502.79    512.82      4.13 o
   6   3   2     34.46     28.78      1.26 o
   7   3   2    366.95    364.74      4.35 o
   8   3   2    274.56    277.96      4.54 o
   9   3   2    108.77    111.19      2.81 o
  10   3   2    184.63    205.73      3.54 o
   0   4   2   1771.76   1666.54     18.49 o
   1   4   2   2316.25   2211.38     12.82 o
   2   4   2    474.26    470.86      5.74 o
   3   4   2    248.73    249.00      4.55 o
   4   4   2      3.14      4.16      1.42 <
   5   4   2     23.73     31.62      1.24 o
   6   4   2   1082.55   1059.95      7.50 o
   7   4   2   1051.12   1054.12      8.21 o
   8   4   2   1418.48   1424.52     10.05 o
   9   4   2    327.23    324.25      4.56 o
  10   4   2     43.41     38.56      1.55 o
   0   5   2     37.73     49.24      2.49 o
   1   5   2    297.34    269.15      3.85 o
   2   5   2   1324.60   1266.18      8.70 o
   3   5   2     21.63     16.15      1.67 o
   4   5   2    694.66    725.15      5.06 o
   5   5   2    914.41    930.83      5.39 o
   6   5   2    285.29    276.32      3.90 o
   7   5   2    399.74    415.27      5.28 o
   8   5   2    238.52    229.87      3.54 o
   9   5   2     69.08     68.15      2.38 o
  10   5   2    271.88    281.64      4.05 o
   0   6   2    728.80    721.02      9.06 o
   1   6   2   1356.48   1410.05      9.86 o
   2   6   2     60.41     65.24      2.55 o
   3   6   2    319.89    311.30      6.26 o
   4   6   2    544.33    594.50      4.22 o
   5   6   2    477.08    455.09      4.37 o
   6   6   2    267.14    285.06      3.91 o
   7   6   2    312.48    322.45      4.20 o
   8   6   2    355.38    383.94      4.47 o
   9   6   2     91.35     91.46      2.34 o
  10   6   2     24.92     24.24      1.25 o
   0   7   2   4783.06   4709.29     25.81 o
   1   7   2      1.28      2.46      1.17 <
   2   7   2    437.44    488.13      5.65 o
   3   7   2     66.87     61.34      1.21 o
   4   7   2    224.38    215.47      2.52 o
   5   7   2     84.52     93.94      2.03 o
   6   7   2    449.30    444.73      4.84 o
   7   7   2     63.55     65.22      2.05 o
   8   7   2    431.53    454.66      5.04 o
   9   7   2     72.23     76.94      2.05 o
   0   8   2   3988.79   4172.67     14.30 o
   1   8   2    746.97    753.08      4.01 o
   2   8   2   1065.94   1130.21      4.74 o
   3   8   2    179.23    191.40      1.99 o
   4   8   2     57.78     54.77      1.36 o
   5   8   2     68.14     78.78      1.86 o
   6   8   2    418.01    438.49      4.37 o
   7   8   2    234.56    240.45      3.40 o
   8   8   2    862.49    863.12      6.55 o
   9   8   2    288.59    295.60      3.06 o
   0   9   2   1096.66   1168.83      6.79 o
   1   9   2    185.52    181.56      2.05 o
   2   9   2     11.91     15.85      0.77 o
   3   9   2    250.39    238.96      2.60 o
   4   9   2    178.65    186.88      2.59 o
   5   9   2    115.22    114.22      1.92 o
   6   9   2     96.23     90.77      1.90 o
   7   9   2    865.55    916.76      5.60 o
   8   9   2     14.78     13.59      0.96 o
   9   9   2     60.06     58.45      1.68 o
   0  10   2    489.60    499.26      4.31 o
   1  10   2    120.53    125.21      1.78 o
   2  10   2    195.86    192.63      2.30 o
   3  10   2    354.81    373.08      3.34 o
   4  10   2     18.81     19.02      0.94 o
   5  10   2     43.71     38.13      1.27 o
   6  10   2    218.57    221.46      2.89 o
   7  10   2    262.61    275.66      3.25 o
   8  10   2     41.93     45.12      1.26 o
   0  11   2   2514.69   2702.14      9.61 o
   1  11   2    239.85    255.51      2.34 o
   2  11   2     98.97     97.61      1.76 o
   3  11   2    473.38    486.51      3.51 o
   4  11   2     25.60     22.48      1.04 o
   5  11   2     39.21     40.09      1.31 o
   6  11   2    281.83    286.13      3.08 o
   7  11   2    573.86    600.63      4.49 o
   8  11   2    505.69    523.93      7.07 o
   0  12   2    627.74    648.01      5.09 o
   1  12   2    774.12    756.57      4.16 o
   2  12   2    338.64    333.10      2.95 o
   3  12   2    106.44    104.30      1.81 o
   4  12   2     30.15     35.55      1.19 o
   5  12   2     83.99     88.80      2.00 o
   6  12   2     20.42     19.28      1.09 o
   7  12   2    127.69    124.48      2.11 o
   0  13   2    450.85    454.24      4.21 o
   1  13   2    240.03    240.09      2.24 o
   2  13   2    115.50    114.21      1.79 o
   3  13   2    314.88    336.26      2.97 o
   4  13   2    166.08    173.84      2.30 o
   5  13   2     29.98     31.27      1.36 o
   6  13   2     27.99     25.00      1.21 o
   0  14   2    165.63    183.62      2.85 o
   1  14   2    108.78    105.60      1.54 o
   2  14   2     66.40     64.67      1.25 o
   3  14   2    109.81    110.58      1.55 o
   4  14   2    338.79    355.69      3.24 o
   5  14   2    113.36    122.76      2.29 o
   0  15   2    360.13    338.58      4.15 o
   1  15   2    141.44    125.86      1.74 o
   2  15   2    122.64    119.97      1.55 o
   3  15   2     34.44     31.93      0.90 o
   4  15   2      2.53      3.42      0.64 o
   0  16   2    262.42    244.92      3.99 o
   1  16   2    648.45    651.06      4.45 o
   1   0   3    231.10    206.45      4.24 o
   2   0   3   1609.47   1411.42     10.26 o
   3   0   3    213.81    216.24      4.46 o
   4   0   3   2423.65   2593.71     18.29 o
   5   0   3   1040.37   1162.24     12.00 o
   6   0   3    421.33    443.03      5.99 o
   7   0   3    262.16    244.85      5.39 o
   8   0   3    280.30    299.97      6.27 o
   9   0   3     85.38     77.31      3.19 o
  10   0   3      4.43      2.58      1.61 <
   0   1   3   1564.25   1537.63     19.21 o
   1   1   3   4680.88   4260.58     12.73 o
   2   1   3   1796.41   1655.75      8.91 o
   3   1   3    258.94    221.84      3.60 o
   4   1   3    314.29    326.01      4.56 o
   5   1   3    646.71    717.39      6.49 o
   6   1   3    256.65    242.96      3.04 o
   7   1   3    525.85    545.42      5.68 o
   8   1   3   1268.34   1164.43      7.98 o
   9   1   3    164.24    180.24      3.52 o
  10   1   3    148.34    127.25      2.98 o
   0   2   3   5829.27   5512.62     19.19 o
   1   2   3   4869.25   4581.16     12.99 o
   2   2   3    769.25    721.70      5.74 o
   3   2   3   3207.63   3323.08     15.00 o
   4   2   3    241.32    270.42      5.10 o
   5   2   3    416.39    454.25      4.49 o
   6   2   3    927.46    948.17      6.21 o
   7   2   3    824.02    831.74      6.13 o
   8   2   3    564.53    583.38      5.35 o
   9   2   3     81.76     81.12      2.23 o
  10   2   3      4.10      1.07      0.93 <
   0   3   3   7458.05   7175.28     62.31 o
   1   3   3   4564.72   4532.73     16.67 o
   2   3   3    367.08    332.62      4.35 o
   3   3   3    252.97    262.92      4.71 o
   4   3   3    102.46     89.91      3.42 o
   5   3   3    462.15    528.14      4.06 o
   6   3   3   1154.57   1160.74      6.68 o
   7   3   3    287.82    284.99      3.99 o
   8   3   3    551.14    524.63      5.67 o
   9   3   3    152.27    145.32      3.12 o
  10   3   3    233.61    255.68      3.84 o
   0   4   3  14770.00  13902.30     72.28 o
   1   4   3    521.90    496.21      7.12 o
   2   4   3    596.44    584.15      5.29 o
   3   4   3   1599.75   1595.57     11.74 o
   4   4   3     54.06     57.34      2.93 o
   5   4   3   1063.45   1099.80      5.89 o
   6   4   3     23.03     21.55      1.20 o
   7   4   3    153.37    151.02      3.06 o
   8   4   3    142.94    142.30      2.84 o
   9   4   3     29.71     36.75      1.78 o
  10   4   3    216.67    214.96      3.00 o
   0   5   3     18.45     13.08      1.92 o
   1   5   3    932.91    946.60      7.53 o
   2   5   3    790.35    760.69      7.13 o
   3   5   3   1069.60   1072.05     10.16 o
   4   5   3    321.63    314.94      3.39 o
   5   5   3    239.21    213.29      2.60 o
   6   5   3    451.74    461.46      5.24 o
   7   5   3    625.12    628.85      5.86 o
   8   5   3    137.42    132.72      2.82 o
   9   5   3    104.66    105.61      2.63 o
  10   5   3     15.83     14.83      0.91 o
   0   6   3    809.49    849.34     11.07 o
   1   6   3    990.50   1006.78      8.21 o
   2   6   3    209.27    259.36      4.88 o
   3   6   3   1148.61   1200.36      8.57 o
   4   6   3   3423.56   3644.74      9.63 o
   5   6   3    389.03    388.69      3.77 o
   6   6   3     27.96     29.88      1.45 o
   7   6   3    408.12    420.98      5.19 o
   8   6   3    121.56    113.08      2.51 o
   9   6   3     69.46     67.47      1.87 o
  10   6   3    141.09    149.42      2.57 o
   0   7   3   4705.49   5119.36     28.45 o
   1   7   3   4107.98   4445.31     18.61 o
   2   7   3    102.24     95.53      1.82 o
   3   7   3    192.57    215.16      2.38 o
   4   7   3     69.33     73.11      1.54 o
   5   7   3    720.21    698.15      5.33 o
   6   7   3   1060.81   1070.10      7.33 o
   7   7   3   1036.15   1085.36      7.23 o
   8   7   3    313.51    301.86      3.63 o
   9   7   3      7.39      9.32      0.77 o
   0   8   3   4230.21   4369.00     17.57 o
   1   8   3    733.97    742.72      3.67 o
   2   8   3     93.97     92.55      1.34 o
   3   8   3   1021.82   1053.90      4.64 o
   4   8   3    130.45    139.48      1.96 o
   5   8   3     59.31     55.95      1.61 o
   6   8   3    574.62    597.60      5.08 o
   7   8   3     63.11     66.84      2.04 o
   8   8   3    163.75    162.99      2.53 o
   9   8   3    105.71    104.65      1.70 o
   0   9   3    245.02    248.99      3.01 o
   1   9   3      9.65     12.08      0.65 o
   2   9   3    108.38    115.93      1.71 o
   3   9   3    685.97    693.55      4.42 o
   4   9   3    322.07    325.21      3.32 o
   5   9   3      3.26      4.42      0.70 o
   6   9   3     78.91     77.09      1.74 o
   7   9   3    228.24    232.49      2.85 o
   8   9   3     62.89     63.65      1.46 o
   9   9   3     63.60     71.95      2.35 o
   0  10   3    143.21    135.12      2.48 o
   1  10   3     23.41     20.17      0.84 o
   2  10   3     72.26     75.87      1.34 o
   3  10   3    291.50    309.25      3.12 o
   4  10   3    560.41    597.63      4.60 o
   5  10   3    802.11    850.75      5.23 o
   6  10   3    182.93    192.27      2.66 o
   7  10   3      0.66      2.80      0.73 o
   8  10   3     79.68     72.34      1.54 o
   0  11   3    366.95    395.10      3.94 o
   1  11   3   1347.26   1352.06      5.51 o
   2  11   3    170.52    171.03      2.11 o
   3  11   3    230.38    226.28      2.36 o
   4  11   3    138.57    132.98      2.24 o
   5  11   3     28.69     27.73      1.21 o
   6  11   3     60.62     59.64      1.56 o
   7  11   3    274.41    284.91      2.89 o
   8  11   3     51.14     52.83      3.00 o
   0  12   3    743.97    799.80      5.64 o
   1  12   3   1138.91   1208.26      5.27 o
   2  12   3     10.01     10.45      0.74 o
   3  12   3     97.90    114.12      1.74 o
   4  12   3     75.96     74.77      1.66 o
   5  12   3     31.06     30.59      1.10 o
   6  12   3    573.27    595.06      4.49 o
   7  12   3    229.45    239.96      2.91 o
   0  13   3     33.41     34.63      1.42 o
   1  13   3    115.63    114.65      1.54 o
   2  13   3     76.25     75.77      1.48 o
   3  13   3    514.22    510.33      3.70 o
   4  13   3    118.00    121.24      1.77 o
   5  13   3     35.28     36.54      1.07 o
   6  13   3    318.52    343.63      3.37 o
   0  14   3    226.87    233.13      3.01 o
   1  14   3     32.96     33.35      0.89 o
   2  14   3     39.72     44.82      1.01 o
   3  14   3    132.17    128.21      1.64 o
   4  14   3    223.14    209.17      2.45 o
   5  14   3     82.29     78.23      1.75 o
   0  15   3      0.34      0.81      0.65 <
   1  15   3    223.75    221.66      2.22 o
   2  15   3      4.73      4.46      0.45 o
   3  15   3     30.24     33.34      1.03 o
   4  15   3      8.97      8.93      1.55 o
   0  16   3    121.99    109.06      2.62 o
   1  16   3    594.73    564.45      4.80 o
   0   0   4    290.64    289.14      8.46 o
   1   0   4     74.28     66.12      3.78 o
   2   0   4    122.94    109.35      2.63 o
   3   0   4      9.39     12.40      1.64 o
   4   0   4    579.75    590.58      8.38 o
   5   0   4     26.88     29.60      1.77 o
   6   0   4     25.91     22.58      1.84 o
   7   0   4     48.09     52.21      2.30 o
   8   0   4    720.86    738.33      9.79 o
   9   0   4    232.97    237.50      5.27 o
  10   0   4    210.75    213.80      4.77 o
   0   1   4    154.00    134.86      4.76 o
   1   1   4    405.47    345.28      3.91 o
   2   1   4   1491.81   1320.16      6.34 o
   3   1   4    359.27    368.76      4.51 o
   4   1   4    653.27    637.63      6.51 o
   5   1   4    300.88    345.87      4.06 o
   6   1   4    329.16    323.74      3.52 o
   7   1   4     29.41     33.33      1.39 o
   8   1   4    601.85    568.18      5.71 o
   9   1   4     33.20     26.65      1.61 o
  10   1   4    153.80    143.16      3.05 o
   0   2   4   2523.75   2404.65     17.16 o
   1   2   4   6640.12   6542.76     17.29 o
   2   2   4    266.24    283.42      3.42 o
   3   2   4     10.80     14.24      1.40 o
   4   2   4   1673.36   1882.92     13.16 o
   5   2   4    353.58    388.05      3.45 o
   6   2   4     35.69     35.95      1.35 o
   7   2   4     45.69     38.11      1.51 o
   8   2   4    304.83    301.28      3.72 o
   9   2   4    160.62    155.66      3.13 o
  10   2   4    107.90    100.47      2.74 o
   0   3   4    419.20    397.95      8.36 o
   1   3   4   3965.92   3768.47     14.16 o
   2   3   4    992.54    984.86      6.90 o
   3   3   4    119.73    123.62      3.29 o
   4   3   4    565.32    576.41      9.21 o
   5   3   4    980.47   1020.79      5.38 o
   6   3   4   1271.89   1266.73      6.58 o
   7   3   4    554.42    555.89      5.19 o
   8   3   4     72.92     87.77      2.13 o
   9   3   4    301.29    271.42      3.76 o
  10   3   4    195.35    199.06      3.72 o
   0   4   4   3697.54   3654.69     20.47 o
   1   4   4    691.93    624.23      6.75 o
   2   4   4     48.76     46.31      1.90 o
   3   4   4    151.35    172.40      4.02 o
   4   4   4   1395.25   1387.44     10.02 o
   5   4   4     76.00     75.53      1.62 o
   6   4   4    538.22    535.82      4.40 o
   7   4   4    117.63    123.06      2.70 o
   8   4   4    272.40    277.98      3.41 o
   9   4   4      5.62      5.39      1.08 o
  10   4   4      4.97      8.15      0.82 o
   0   5   4    777.28    785.13     11.69 o
   1   5   4    675.56    768.92      7.11 o
   2   5   4    599.51    587.66      6.77 o
   3   5   4    483.30    498.61      8.52 o
   4   5   4    451.48    469.23      3.44 o
   5   5   4    469.69    476.45      3.81 o
   6   5   4   1012.28   1018.57      6.31 o
   7   5   4    620.33    646.87      6.14 o
   8   5   4    569.69    539.67      4.85 o
   9   5   4     35.70     37.69      1.67 o
  10   5   4     78.13     89.66      1.79 o
   0   6   4    245.89    235.21      6.02 o
   1   6   4   1721.17   1698.53     11.04 o
   2   6   4    202.15    212.03      4.54 o
   3   6   4     78.04     90.46      1.70 o
   4   6   4    705.16    758.67      4.20 o
   5   6   4    236.40    256.79      3.03 o
   6   6   4    294.93    294.24      3.92 o
   7   6   4    626.24    635.77      5.99 o
   8   6   4    161.02    164.29      2.66 o
   9   6   4    261.85    259.77      3.15 o
  10   6   4     74.98     86.31      2.13 o
   0   7   4      0.01      1.43      1.60 <
   1   7   4    439.23    455.35      4.24 o
   2   7   4     15.19     15.28      0.76 o
   3   7   4    115.06    129.19      1.85 o
   4   7   4    106.31    116.32      1.89 o
   5   7   4    777.42    765.05      4.84 o
   6   7   4    372.80    391.37      4.18 o
   7   7   4    219.23    222.99      3.38 o
   8   7   4    344.63    336.77      3.60 o
   9   7   4    183.91    174.40      2.35 o
   0   8   4    979.69   1048.04      7.55 o
   1   8   4     32.80     35.26      0.90 o
   2   8   4     33.16     37.31      0.90 o
   3   8   4    391.59    394.27      3.22 o
   4   8   4    183.89    187.79      2.27 o
   5   8   4     10.87     10.20      0.79 o
   6   8   4    188.62    187.76      2.43 o
   7   8   4    225.01    221.73      2.79 o
   8   8   4      8.53      9.99      0.81 o
   9   8   4     39.99     34.88      1.03 o
   0   9   4      2.01      2.50      0.73 o
   1   9   4    166.98    178.82      1.99 o
   2   9   4    204.78    208.79      2.09 o
   3   9   4     20.86     23.83      0.93 o
   4   9   4     68.83     73.53      1.57 o
   5   9   4     57.31     59.32      1.36 o
   6   9   4    515.79    519.90      4.04 o
   7   9   4    179.30    178.19      2.50 o
   8   9   4     77.97     78.52      1.57 o
   0  10   4    103.33     99.67      2.22 o
   1  10   4    512.97    518.85      3.40 o
   2  10   4      1.33      0.99      0.58 <
   3  10   4    678.94    692.72      4.59 o
   4  10   4     58.62     65.72      1.55 o
   5  10   4    145.90    149.07      2.16 o
   6  10   4     70.38     71.68      1.59 o
   7  10   4    174.16    178.93      2.32 o
   8  10   4     16.79     15.37      0.81 o
   0  11   4    524.21    562.07      4.98 o
   1  11   4    139.49    133.93      1.86 o
   2  11   4    485.81    462.17      3.09 o
   3  11   4     99.59     98.69      1.67 o
   4  11   4      5.81      4.48      0.82 o
   5  11   4    158.00    163.05      2.36 o
   6  11   4    102.07    106.07      2.22 o
   7  11   4     68.19     73.21      1.74 o
   0  12   4    586.04    619.46      5.29 o
   1  12   4    106.27     98.15      1.48 o
   2  12   4     17.00     16.69      0.84 o
   3  12   4      3.48      3.53      0.61 o
   4  12   4     64.88     60.42      1.44 o
   5  12   4     87.55     93.70      1.62 o
   6  12   4    103.01    102.60      2.06 o
   7  12   4     22.39     20.87      1.19 o
   0  13   4     56.88     56.75      1.69 o
   1  13   4    192.24    191.72      2.00 o
   2  13   4     43.15     45.29      1.08 o
   3  13   4     71.59     70.03      1.44 o
   4  13   4      7.97      6.55      0.63 o
   5  13   4     18.69     15.64      0.71 o
   6  13   4     25.00     29.45      1.24 o
   0  14   4    523.97    513.16      4.60 o
   1  14   4    106.80     97.97      1.46 o
   2  14   4     39.11     39.58      0.99 o
   3  14   4    283.61    288.48      2.63 o
   4  14   4      5.15      3.92      0.51 o
   5  14   4     74.29     75.95      1.81 o
   0  15   4    212.02    202.00      2.84 o
   1  15   4    248.57    236.63      2.42 o
   2  15   4     47.44     43.71      1.04 o
   3  15   4     95.79     86.50      1.73 o
   1   0   5    998.11    905.21      8.48 o
   2   0   5     10.01      4.63      1.19 o
   3   0   5     17.44     30.04      2.46 o
   4   0   5     88.20     90.66      3.93 o
   5   0   5    305.20    274.63      4.14 o
   6   0   5     29.58     30.41      2.04 o
   7   0   5    720.85    781.35      8.35 o
   8   0   5   1184.41   1135.52     10.87 o
   9   0   5      4.24      5.93      1.43 o
  10   0   5      2.23      2.43      1.16 <
   0   1   5   2930.09   2725.39     18.81 o
   1   1   5    606.50    542.04      5.42 o
   2   1   5    547.55    522.73      4.43 o
   3   1   5     91.03    101.48      3.08 o
   4   1   5   2374.48   2588.57     16.51 o
   5   1   5    421.79    427.99      3.72 o
   6   1   5     22.98     24.05      1.11 o
   7   1   5    470.93    484.36      4.92 o
   8   1   5    165.88    148.61      2.86 o
   9   1   5    100.98     96.95      2.60 o
  10   1   5      4.08      7.24      1.06 o
   0   2   5     28.47     23.14      2.06 o
   1   2   5    961.87    882.78      6.12 o
   2   2   5   3654.69   3486.48     12.56 o
   3   2   5   1155.19   1219.36      9.81 o
   4   2   5    967.87   1018.33     11.31 o
   5   2   5    926.15    967.17      5.23 o
   6   2   5    194.18    186.79      2.62 o
   7   2   5   1168.41   1125.88      7.37 o
   8   2   5    377.60    383.32      3.80 o
   9   2   5     10.75      9.86      1.15 o
  10   2   5     98.43    103.36      2.54 o
   0   3   5    101.29     90.23      2.84 o
   1   3   5    204.93    176.15      2.83 o
   2   3   5    570.66    584.04      5.75 o
   3   3   5     70.27     65.60      2.36 o
   4   3   5   1296.30   1415.22     13.29 o
   5   3   5    224.38    205.54      2.45 o
   6   3   5    163.73    160.60      2.44 o
   7   3   5    139.58    148.25      2.68 o
   8   3   5    571.08    545.20      4.63 o
   9   3   5    239.14    231.68      3.80 o
  10   3   5     48.79     39.30      1.77 o
   0   4   5   1746.56   1749.62     18.16 o
   1   4   5     25.83     22.38      1.40 o
   2   4   5    943.34    933.88      7.72 o
   3   4   5    344.42    364.21      5.84 o
   4   4   5    277.48    301.63      3.16 o
   5   4   5    504.24    502.11      4.13 o
   6   4   5     75.00     65.29      1.66 o
   7   4   5    272.45    284.93      3.04 o
   8   4   5    618.86    609.60      4.85 o
   9   4   5    228.46    247.32      3.77 o
  10   4   5      4.06      3.01      0.62 o
   0   5   5   3231.42   3266.95     20.12 o
   1   5   5    361.57    406.44      5.45 o
   2   5   5    345.03    350.50      5.96 o
   3   5   5    458.42    469.65      5.88 o
   4   5   5    884.70    969.61      4.70 o
   5   5   5      7.74      6.86      0.94 o
   6   5   5    118.16    125.61      2.29 o
   7   5   5    626.35    661.37      5.23 o
   8   5   5     60.73     62.46      1.83 o
   9   5   5     20.53     16.01      1.05 o
  10   5   5     14.11     15.23      0.95 o
   0   6   5    100.55    103.74      3.92 o
   1   6   5   1720.75   1814.52     11.72 o
   2   6   5   5293.45   5576.92     15.34 o
   3   6   5    313.73    318.29      2.84 o
   4   6   5    900.05    974.93      5.00 o
   5   6   5     48.61     54.05      1.36 o
   6   6   5    647.66    647.79      5.15 o
   7   6   5    142.61    134.02      2.58 o
   8   6   5    270.67    258.08      3.30 o
   9   6   5     63.71     62.27      1.32 o
   0   7   5     28.80     38.83      1.58 o
   1   7   5    144.85    158.03      1.92 o
   2   7   5    139.63    126.33      1.80 o
   3   7   5     26.60     27.41      1.00 o
   4   7   5    177.60    189.05      2.15 o
   5   7   5    360.06    346.06      3.31 o
   6   7   5     98.18     95.20      1.81 o
   7   7   5    130.48    131.75      2.64 o
   8   7   5    534.82    524.33      4.08 o
   9   7   5     52.87     46.89      1.08 o
   0   8   5   1167.41   1195.48      6.93 o
   1   8   5     30.80     38.11      0.91 o
   2   8   5    572.09    565.39      3.43 o
   3   8   5      1.67      4.34      0.76 o
   4   8   5    201.46    194.63      2.42 o
   5   8   5    144.28    138.56      2.12 o
   6   8   5    129.42    127.95      1.92 o
   7   8   5     12.05     11.67      0.91 o
   8   8   5     25.60     25.53      1.00 o
   9   8   5    203.98    197.50      2.32 o
   0   9   5    374.57    380.34      4.38 o
   1   9   5     71.93     71.87      1.28 o
   2   9   5      4.02      3.86      0.59 o
   3   9   5     51.46     56.66      1.47 o
   4   9   5    101.97    101.75      1.92 o
   5   9   5     45.58     46.56      1.16 o
   6   9   5      2.87      2.72      0.61 o
   7   9   5    163.07    170.54      2.48 o
   8   9   5      1.86      3.01      0.54 o
   0  10   5     51.81     54.91      1.52 o
   1  10   5     14.95     14.30      0.74 o
   2  10   5    346.26    358.76      3.04 o
   3  10   5      8.19      7.80      0.80 o
   4  10   5    155.38    153.49      2.19 o
   5  10   5     27.67     30.07      1.11 o
   6  10   5    271.64    288.74      2.81 o
   7  10   5    105.06    102.73      1.69 o
   8  10   5    376.05    364.57      3.64 o
   0  11   5    171.12    181.18      2.65 o
   1  11   5    428.68    417.29      2.81 o
   2  11   5    235.97    237.54      2.24 o
   3  11   5    128.51    132.38      1.85 o
   4  11   5     15.59     17.12      0.98 o
   5  11   5     24.12     22.95      0.95 o
   6  11   5     48.74     51.90      1.41 o
   7  11   5     59.09     58.80      1.55 o
   0  12   5    217.74    223.05      3.22 o
   1  12   5     45.37     55.77      1.16 o
   2  12   5     29.67     31.51      0.95 o
   3  12   5     20.81     21.33      0.89 o
   4  12   5    126.53    117.99      1.94 o
   5  12   5    255.59    277.24      2.57 o
   6  12   5     18.79     21.61      1.00 o
   0  13   5     15.59     14.29      1.02 o
   1  13   5    136.71    144.93      1.87 o
   2  13   5    118.57    108.26      1.57 o
   3  13   5    306.80    312.93      2.83 o
   4  13   5     15.98     17.28      0.76 o
   5  13   5     42.80     37.21      0.91 o
   6  13   5    104.30     99.25      2.57 o
   0  14   5    307.48    316.73      4.26 o
   1  14   5     40.52     42.29      1.11 o
   2  14   5     29.39     29.78      0.96 o
   3  14   5     53.90     57.64      1.30 o
   4  14   5     29.42     29.88      0.88 o
   0  15   5    128.76    109.44      2.20 o
   1  15   5     77.71     69.95      1.37 o
   2  15   5     35.91     32.93      0.98 o
   3  15   5     24.61     26.62      1.06 o
   0   0   6   2953.57   2975.35     25.82 o
   1   0   6    103.88     78.38      2.98 o
   2   0   6     25.50     39.79      1.96 o
   3   0   6    384.11    394.40      7.41 o
   4   0   6     38.16     43.42      3.45 o
   5   0   6      2.99      5.32      1.07 o
   6   0   6    317.24    310.64      5.40 o
   7   0   6     83.35     80.17      3.00 o
   8   0   6     24.38     21.54      1.98 o
   9   0   6     98.26     81.23      3.40 o
  10   0   6     23.88     28.77      2.02 o
   0   1   6   1081.89   1086.29     11.48 o
   1   1   6     13.49     17.43      1.31 o
   2   1   6    632.31    609.72      4.84 o
   3   1   6   1389.34   1436.91     12.00 o
   4   1   6    210.25    228.98      5.65 o
   5   1   6    110.30    108.90      2.04 o
   6   1   6    229.01    229.29      3.54 o
   7   1   6     74.40     70.30      2.19 o
   8   1   6    355.50    318.64      3.78 o
   9   1   6      0.61      0.57      0.95 <
  10   1   6      1.04      1.98      0.70 <
   0   2   6    291.72    299.98      5.78 o
   1   2   6     73.03     69.11      2.06 o
   2   2   6   1481.63   1455.06      8.62 o
   3   2   6    769.92    818.18      8.72 o
   4   2   6      8.74      8.72      1.29 o
   5   2   6    194.05    206.16      2.64 o
   6   2   6    242.27    227.61      2.96 o
   7   2   6    899.86    891.70      6.64 o
   8   2   6     34.33     34.74      1.43 o
   9   2   6     13.62     12.60      1.21 o
  10   2   6     21.22     21.67      1.25 o
   0   3   6     70.50     55.69      2.43 o
   1   3   6    430.57    412.80      4.21 o
   2   3   6    398.31    403.45      4.94 o
   3   3   6    922.35   1033.82     10.21 o
   4   3   6      7.25      8.26      0.91 o
   5   3   6    412.98    458.28      3.74 o
   6   3   6    275.88    257.68      3.09 o
   7   3   6    208.18    218.49      2.89 o
   8   3   6     27.59     30.16      1.25 o
   9   3   6    190.78    179.35      3.55 o
  10   3   6      6.63      9.04      0.78 o
   0   4   6    377.74    436.28      7.73 o
   1   4   6    365.11    371.52      4.80 o
   2   4   6     74.78     62.88      2.32 o
   3   4   6    172.00    180.02      4.34 o
   4   4   6    131.77    119.17      2.05 o
   5   4   6    251.46    237.44      2.83 o
   6   4   6     24.23     23.99      1.20 o
   7   4   6    367.95    356.90      3.61 o
   8   4   6     21.16     18.84      1.03 o
   9   4   6    201.00    186.45      2.51 o
  10   4   6     38.35     42.27      1.37 o
   0   5   6   4019.72   4280.61     24.44 o
   1   5   6    109.57    117.66      3.14 o
   2   5   6    360.74    387.15      6.54 o
   3   5   6    144.42    168.99      2.26 o
   4   5   6   1276.74   1299.23      6.41 o
   5   5   6    515.13    481.85      4.11 o
   6   5   6    268.54    283.29      3.43 o
   7   5   6    402.19    393.41      3.79 o
   8   5   6    274.14    253.54      3.31 o
   9   5   6    127.15    122.01      1.93 o
  10   5   6      0.95      0.09      0.50 <
   0   6   6   1051.44   1153.36     12.77 o
   1   6   6    144.65    168.07      2.39 o
   2   6   6   2032.92   2114.47      7.38 o
   3   6   6    928.18    951.84      5.03 o
   4   6   6     77.40     79.73      1.46 o
   5   6   6     62.97     68.74      1.54 o
   6   6   6    210.93    230.09      2.82 o
   7   6   6    289.68    293.07      3.56 o
   8   6   6    247.81    256.92      2.95 o
   9   6   6    190.65    216.69      2.29 o
   0   7   6    376.67    437.21      3.89 o
   1   7   6    266.48    269.00      2.12 o
   2   7   6    111.05    121.01      1.78 o
   3   7   6    346.51    368.61      3.21 o
   4   7   6    215.62    200.77      2.24 o
   5   7   6    409.06    444.66      3.58 o
   6   7   6      0.61      0.11      0.66 <
   7   7   6    348.40    371.04      3.74 o
   8   7   6    147.09    160.65      2.25 o
   9   7   6    182.04    179.82      1.92 o
   0   8   6    405.12    404.06      3.99 o
   1   8   6    130.04    129.64      1.65 o
   2   8   6     63.86     61.15      1.35 o
   3   8   6    125.03    125.13      2.04 o
   4   8   6     11.03     10.29      0.77 o
   5   8   6    102.36     99.93      1.52 o
   6   8   6     53.56     50.46      1.24 o
   7   8   6    448.43    461.66      3.99 o
   8   8   6    165.10    176.48      2.25 o
   9   8   6     17.11     12.32      1.37 o
   0   9   6    159.12    157.49      2.66 o
   1   9   6     60.08     61.16      1.19 o
   2   9   6    386.84    396.38      3.01 o
   3   9   6    126.72    111.00      1.96 o
   4   9   6    428.75    438.76      3.20 o
   5   9   6    111.39    109.59      1.61 o
   6   9   6    238.75    237.72      2.53 o
   7   9   6    288.80    290.39      3.04 o
   8   9   6    120.09    121.49      1.77 o
   0  10   6    125.98    151.82      2.37 o
   1  10   6     44.19     47.14      1.10 o
   2  10   6    634.68    651.35      4.05 o
   3  10   6    354.91    337.22      2.86 o
   4  10   6    365.55    385.76      3.21 o
   5  10   6     93.00     97.46      1.66 o
   6  10   6    325.18    328.60      2.97 o
   7  10   6     33.97     33.70      1.18 o
   8  10   6     20.95     23.10      0.96 o
   0  11   6    167.37    170.63      2.67 o
   1  11   6    199.19    215.59      2.11 o
   2  11   6     45.29     41.02      1.05 o
   3  11   6     66.14     62.33      1.39 o
   4  11   6     26.06     23.08      1.01 o
   5  11   6     47.71     45.78      1.17 o
   6  11   6     32.98     32.22      0.99 o
   7  11   6    212.66    218.10      2.95 o
   0  12   6     65.37     59.14      1.75 o
   1  12   6    844.69    881.11      4.56 o
   2  12   6    116.09    127.01      1.72 o
   3  12   6     19.17     18.39      0.83 o
   4  12   6    148.83    149.12      2.12 o
   5  12   6    110.86    109.96      1.67 o
   6  12   6      2.55      3.72      0.57 o
   0  13   6     10.52     10.79      1.15 o
   1  13   6     85.12     92.41      1.69 o
   2  13   6      9.82     10.04      0.69 o
   3  13   6     79.88     83.98      1.53 o
   4  13   6    236.33    219.09      2.24 o
   5  13   6     22.71     24.11      0.71 o
   0  14   6    295.90    328.04      4.23 o
   1  14   6    108.27    111.07      1.70 o
   2  14   6     14.76     11.95      0.69 o
   3  14   6     45.50     43.69      1.25 o
   4  14   6    203.67    211.07      2.19 o
   0  15   6    324.82    313.70      3.23 o
   1  15   6    180.79    182.84      1.95 o
   2  15   6      7.64      6.99      0.64 o
   1   0   7   1229.60   1175.10     11.52 o
   2   0   7     36.13     40.03      2.05 o
   3   0   7    789.77    876.56     11.56 o
   4   0   7     72.62     78.08      2.45 o
   5   0   7     10.58      8.83      1.24 o
   6   0   7    943.88    978.07      9.67 o
   7   0   7     82.61    108.89      3.16 o
   8   0   7    300.75    294.16      5.40 o
   9   0   7     15.13     13.33      1.50 o
  10   0   7      0.49      1.69      0.85 <
   0   1   7    172.38    179.53      5.21 o
   1   1   7    403.59    414.77      5.19 o
   2   1   7    387.40    400.99      4.42 o
   3   1   7    676.08    668.09      8.14 o
   4   1   7    660.04    727.69      4.79 o
   5   1   7     18.48     19.42      1.08 o
   6   1   7    334.44    337.34      4.42 o
   7   1   7    364.69    354.18      4.18 o
   8   1   7    181.68    175.69      2.95 o
   9   1   7     31.90     23.66      1.35 o
  10   1   7     62.65     70.81      1.61 o
   0   2   7    207.44    205.48      4.52 o
   1   2   7   2190.44   2181.53     11.28 o
   2   2   7    272.30    258.60      3.92 o
   3   2   7    733.45    816.12      9.14 o
   4   2   7     16.29     29.41      1.19 o
   5   2   7     11.50     11.06      0.87 o
   6   2   7     17.60     16.87      1.16 o
   7   2   7     21.17     22.69      1.37 o
   8   2   7    202.67    212.47      3.21 o
   9   2   7      0.37      0.18      0.82 <
  10   2   7    176.21    192.26      2.73 o
   0   3   7     12.15     21.45      2.01 o
   1   3   7    135.09    127.18      3.06 o
   2   3   7    212.03    230.39      3.98 o
   3   3   7     34.20     47.80      2.78 o
   4   3   7    369.29    359.83      3.17 o
   5   3   7    135.83    118.69      1.95 o
   6   3   7    271.78    277.54      3.36 o
   7   3   7     58.37     60.11      1.69 o
   8   3   7    510.86    501.87      4.50 o
   9   3   7     35.89     27.63      1.24 o
  10   3   7     44.85     52.93      1.57 o
   0   4   7    476.91    504.17      7.43 o
   1   4   7     32.26     38.61      2.12 o
   2   4   7     69.25     76.61      2.65 o
   3   4   7    558.84    589.15      3.90 o
   4   4   7     59.03     51.65      1.37 o
   5   4   7    170.36    170.29      2.33 o
   6   4   7    123.54    112.75      2.21 o
   7   4   7     74.33     83.23      1.87 o
   8   4   7    210.54    201.17      2.57 o
   9   4   7     10.90     11.68      0.80 o
  10   4   7     24.40     31.22      1.40 o
   0   5   7   1495.50   1627.76     15.61 o
   1   5   7    121.50    127.47      3.83 o
   2   5   7    584.29    621.07      4.12 o
   3   5   7     38.35     45.73      1.16 o
   4   5   7     42.00     49.54      1.29 o
   5   5   7    106.56    108.90      1.94 o
   6   5   7    301.03    287.96      3.42 o
   7   5   7    158.62    152.67      2.42 o
   8   5   7    180.15    177.07      2.29 o
   9   5   7     22.49     21.43      0.88 o
   0   6   7    837.62    853.88      5.13 o
   1   6   7    750.69    746.24      3.96 o
   2   6   7    222.52    224.78      2.31 o
   3   6   7    333.14    335.72      2.97 o
   4   6   7    659.07    673.89      3.92 o
   5   6   7    221.74    223.62      2.58 o
   6   6   7    269.96    266.61      2.76 o
   7   6   7     42.04     45.83      1.43 o
   8   6   7     96.55     93.41      1.80 o
   9   6   7      9.26      8.64      0.58 o
   0   7   7   1078.22   1108.57      6.03 o
   1   7   7    177.88    202.32      1.97 o
   2   7   7     87.94     90.08      1.67 o
   3   7   7    331.36    318.99      2.99 o
   4   7   7      1.38      1.31      0.69 <
   5   7   7    254.22    252.86      2.63 o
   6   7   7     65.95     66.30      1.46 o
   7   7   7    111.90    111.11      1.92 o
   8   7   7    141.28    142.56      2.06 o
   9   7   7     17.47     17.68      0.81 o
   0   8   7    118.78    125.37      2.44 o
   1   8   7    468.12    459.32      3.18 o
   2   8   7    213.35    216.76      2.48 o
   3   8   7     84.56     86.79      1.68 o
   4   8   7    112.49    111.26      1.93 o
   5   8   7    115.75    119.38      1.68 o
   6   8   7    223.57    234.38      2.45 o
   7   8   7     81.52     78.10      1.70 o
   8   8   7    112.64    119.37      1.79 o
   0   9   7   1100.07   1144.94      6.98 o
   1   9   7    673.08    684.45      4.11 o
   2   9   7    244.17    240.26      2.52 o
   3   9   7    211.55    212.39      2.56 o
   4   9   7     13.67     12.94      0.76 o
   5   9   7    128.97    117.96      1.76 o
   6   9   7    137.62    146.81      1.95 o
   7   9   7     69.52     70.13      1.58 o
   8   9   7    468.73    464.27      3.48 o
   0  10   7    738.88    788.59      5.73 o
   1  10   7    419.39    449.84      3.63 o
   2  10   7    649.27    666.46      3.71 o
   3  10   7    440.57    445.51      3.38 o
   4  10   7    208.34    199.65      2.26 o
   5  10   7     63.47     67.51      1.39 o
   6  10   7     97.44    102.13      1.75 o
   7  10   7     76.53     76.91      1.67 o
   0  11   7   1505.96   1562.24      8.37 o
   1  11   7     29.66     29.18      1.00 o
   2  11   7     21.30     18.19      0.79 o
   3  11   7      3.77      5.49      0.70 o
   4  11   7    179.82    165.62      2.17 o
   5  11   7      6.67      6.39      0.63 o
   6  11   7     10.00      9.74      0.66 o
   7  11   7      7.49      6.83      0.67 o
   0  12   7     26.94     25.73      1.43 o
   1  12   7    393.26    378.37      3.07 o
   2  12   7     91.74     91.73      1.48 o
   3  12   7     75.78     75.91      1.43 o
   4  12   7      5.61      4.81      0.58 o
   5  12   7    250.41    246.76      2.28 o
   6  12   7      0.04      0.05      0.51 <
   0  13   7      1.74      5.29      1.00 o
   1  13   7    208.93    206.87      2.30 o
   2  13   7    148.26    141.27      1.74 o
   3  13   7    148.37    147.63      1.95 o
   4  13   7     53.78     49.84      1.03 o
   5  13   7    109.55    100.95      1.53 o
   0  14   7     56.67     66.48      1.76 o
   1  14   7     29.87     26.38      0.87 o
   2  14   7     66.17     61.69      1.44 o
   3  14   7     90.67     87.28      1.73 o
   4  14   7      6.30      3.97      0.58 o
   0  15   7     74.30     66.28      1.88 o
   1  15   7      2.09      1.56      0.58 <
   2  15   7     19.72     22.83      1.07 o
   0   0   8   7208.74   8276.89     50.91 o
   1   0   8    246.34    209.29      4.97 o
   2   0   8     18.66     22.51      1.93 o
   3   0   8   1758.15   1928.91     14.34 o
   4   0   8   1162.77   1232.80      9.01 o
   5   0   8      2.63      5.93      1.10 o
   6   0   8     11.97     13.56      1.69 o
   7   0   8      8.69     19.61      1.79 o
   8   0   8     32.41     39.75      2.26 o
   9   0   8     40.48     35.67      1.73 o
  10   0   8      0.06     -0.31      0.82 <
   0   1   8    124.02    142.92      6.11 o
   1   1   8   5124.23   5545.34     21.53 o
   2   1   8     24.18     15.47      1.23 o
   3   1   8   1309.23   1378.00      7.79 o
   4   1   8    184.82    184.48      2.47 o
   5   1   8     35.05     36.31      1.49 o
   6   1   8      3.25      1.69      1.03 <
   7   1   8   1552.26   1554.52      8.81 o
   8   1   8     36.64     30.11      1.44 o
   9   1   8     21.54     20.93      1.05 o
  10   1   8     35.02     52.16      1.68 o
   0   2   8     17.43     32.38      2.47 o
   1   2   8      5.72     21.85      1.47 o
   2   2   8    138.85    140.29      3.11 o
   3   2   8     53.13     58.72      1.55 o
   4   2   8     82.82     71.56      1.69 o
   5   2   8     79.05     75.40      1.85 o
   6   2   8   1429.64   1516.35      9.43 o
   7   2   8     15.12     18.58      1.17 o
   8   2   8     24.02     23.36      1.25 o
   9   2   8     12.29     13.04      0.82 o
  10   2   8     12.42     17.19      1.38 o
   0   3   8    468.65    523.89      9.36 o
   1   3   8   3824.48   4208.19     19.00 o
   2   3   8    365.95    331.21      5.38 o
   3   3   8    257.34    276.22      2.87 o
   4   3   8    375.06    373.83      3.52 o
   5   3   8    325.78    309.57      3.42 o
   6   3   8    108.66    100.56      2.28 o
   7   3   8    755.31    722.08      5.30 o
   8   3   8    117.21    125.61      2.44 o
   9   3   8     60.28     65.57      1.52 o
   0   4   8    740.43    797.88     11.80 o
   1   4   8    979.82   1079.10      9.21 o
   2   4   8    510.16    571.35      3.89 o
   3   4   8    203.03    228.47      2.60 o
   4   4   8    279.12    302.70      2.84 o
   5   4   8    128.38    131.90      2.17 o
   6   4   8    337.72    319.35      3.75 o
   7   4   8    231.73    226.43      2.62 o
   8   4   8    197.44    199.10      2.26 o
   9   4   8     12.48      8.84      0.82 o
   0   5   8    446.02    443.02      4.32 o
   1   5   8     22.44     23.11      0.81 o
   2   5   8      1.24      1.81      0.64 <
   3   5   8    331.99    330.21      2.96 o
   4   5   8    188.44    176.44      2.27 o
   5   5   8    484.10    482.17      3.74 o
   6   5   8    169.57    165.85      2.20 o
   7   5   8    518.24    522.51      3.89 o
   8   5   8     67.98     69.33      1.43 o
   9   5   8     51.79     54.52      1.37 o
   0   6   8    620.44    601.21      5.05 o
   1   6   8    129.51    133.81      1.78 o
   2   6   8    314.65    340.51      2.94 o
   3   6   8    239.78    264.32      2.78 o
   4   6   8    154.94    157.67      2.22 o
   5   6   8     22.99     22.83      0.92 o
   6   6   8    328.66    328.29      3.06 o
   7   6   8     65.13     61.51      1.51 o
   8   6   8     79.49     79.25      1.53 o
   9   6   8     12.92     14.71      0.77 o
   0   7   8    292.73    318.92      3.71 o
   1   7   8    568.87    560.48      3.72 o
   2   7   8    190.50    167.70      2.27 o
   3   7   8     51.91     49.71      1.38 o
   4   7   8    234.43    247.24      2.69 o
   5   7   8      5.22      5.18      0.66 o
   6   7   8     39.27     35.39      1.13 o
   7   7   8     41.38     44.62      1.26 o
   8   7   8     75.40     71.87      1.40 o
   9   7   8     19.34     21.54      1.34 o
   0   8   8    322.07    344.26      4.25 o
   1   8   8    470.90    485.11      3.60 o
   2   8   8    215.74    215.82      2.68 o
   3   8   8     37.99     36.37      1.20 o
   4   8   8    449.67    446.27      3.12 o
   5   8   8     34.25     40.98      1.08 o
   6   8   8    650.29    654.83      4.22 o
   7   8   8    154.89    156.21      2.00 o
   8   8   8    406.33    384.00      2.95 o
   0   9   8   2309.79   2420.99     11.13 o
   1   9   8     29.34     25.50      1.01 o
   2   9   8     25.38     23.52      1.04 o
   3   9   8    217.56    212.79      2.51 o
   4   9   8    103.64     94.20      1.56 o
   5   9   8    253.70    240.59      2.31 o
   6   9   8     59.96     60.39      1.39 o
   7   9   8    155.53    151.98      2.18 o
   8   9   8     52.75     54.29      1.30 o
   0  10   8     19.49     18.71      1.19 o
   1  10   8    253.28    234.64      2.62 o
   2  10   8    198.40    193.11      2.22 o
   3  10   8      4.14      6.44      0.71 o
   4  10   8     17.07     14.47      0.78 o
   5  10   8    121.97    117.79      1.73 o
   6  10   8    166.10    153.63      2.14 o
   7  10   8     47.83     51.05      1.22 o
   0  11   8    512.75    533.98      5.50 o
   1  11   8    696.18    686.46      4.00 o
   2  11   8     11.27     12.88      0.76 o
   3  11   8    283.30    266.80      2.58 o
   4  11   8     44.54     42.69      1.13 o
   5  11   8     48.35     43.87      1.03 o
   6  11   8     57.22     61.73      1.33 o
   0  12   8    199.43    197.24      3.48 o
   1  12   8      6.81      5.70      0.68 o
   2  12   8     42.11     42.32      1.11 o
   3  12   8    180.13    191.05      1.94 o
   4  12   8     29.58     33.33      0.90 o
   5  12   8     88.00     92.41      1.48 o
   6  12   8     75.71     76.42      1.90 o
   0  13   8    638.64    642.31      5.27 o
   1  13   8     96.72    102.23      1.58 o
   2  13   8     70.23     77.69      1.61 o
   3  13   8    199.63    179.34      2.14 o
   4  13   8      2.19      3.01      0.46 o
   5  13   8     10.84      9.88      1.45 o
   0  14   8     43.67     56.50      1.89 o
   1  14   8     11.55      8.33      0.61 o
   2  14   8    112.66    117.82      1.82 o
   3  14   8     51.44     53.39      1.46 o
   1   0   9     73.61     63.17      3.66 o
   2   0   9    654.83    734.30      9.75 o
   3   0   9    523.65    490.36      4.65 o
   4   0   9    531.82    541.84      5.30 o
   5   0   9    612.82    577.76      6.61 o
   6   0   9    268.10    269.78      6.20 o
   7   0   9      0.03      2.68      1.75 <
   8   0   9     70.57     59.45      2.23 o
   9   0   9     16.02     16.81      1.37 o
   0   1   9   2472.50   2640.89     31.78 o
   1   1   9    110.69    140.48      4.22 o
   2   1   9    452.60    484.25      5.17 o
   3   1   9     48.34     62.90      1.33 o
   4   1   9     52.71     59.90      1.42 o
   5   1   9     34.69     38.05      1.58 o
   6   1   9    587.90    587.69      6.26 o
   7   1   9    406.70    409.08      4.74 o
   8   1   9    756.82    761.21      5.99 o
   9   1   9     90.82     95.47      1.85 o
   0   2   9     44.59     50.20      3.68 o
   1   2   9    975.78   1071.26      9.89 o
   2   2   9   1912.85   2092.38      9.07 o
   3   2   9    142.23    171.96      2.32 o
   4   2   9     96.95     83.17      1.66 o
   5   2   9    349.29    382.17      4.22 o
   6   2   9    764.41    782.36      7.01 o
   7   2   9    799.28    785.25      6.43 o
   8   2   9     72.77     76.58      1.78 o
   9   2   9    123.67    115.56      1.99 o
   0   3   9    256.29    241.30      6.87 o
   1   3   9    251.90    255.75      3.30 o
   2   3   9    703.26    745.31      4.59 o
   3   3   9     69.02     52.84      1.38 o
   4   3   9    518.03    510.27      4.13 o
   5   3   9     87.72     83.61      1.80 o
   6   3   9     26.53     20.65      1.12 o
   7   3   9     76.71     84.03      1.75 o
   8   3   9    588.20    581.89      4.72 o
   9   3   9    122.39    122.11      1.98 o
   0   4   9      6.72      9.56      0.99 o
   1   4   9   1000.60   1081.74      5.20 o
   2   4   9     24.49     22.53      0.95 o
   3   4   9    147.80    160.95      2.23 o
   4   4   9     39.54     36.87      1.27 o
   5   4   9    996.95    980.16      5.65 o
   6   4   9    168.16    180.97      2.50 o
   7   4   9     17.34     18.10      0.92 o
   8   4   9     24.93     24.37      1.02 o
   9   4   9     23.67     34.15      1.26 o
   0   5   9   3249.34   3476.64     13.28 o
   1   5   9    809.35    833.48      4.44 o
   2   5   9    912.22    935.38      4.98 o
   3   5   9    103.51    116.63      2.05 o
   4   5   9    155.14    138.43      2.19 o
   5   5   9     27.51     31.33      1.19 o
   6   5   9    136.03    144.47      2.18 o
   7   5   9    296.60    285.29      2.84 o
   8   5   9    131.80    124.85      1.75 o
   9   5   9     61.80     58.45      1.47 o
   0   6   9    371.18    363.60      4.32 o
   1   6   9     68.47     73.00      1.44 o
   2   6   9    225.95    226.56      2.60 o
   3   6   9     74.57     76.91      1.64 o
   4   6   9    136.99    128.10      2.17 o
   5   6   9    457.48    478.89      3.32 o
   6   6   9    105.65    111.84      1.86 o
   7   6   9    162.16    169.83      2.23 o
   8   6   9    102.52    108.30      1.66 o
   9   6   9     17.28     14.79      0.99 o
   0   7   9      3.57      5.58      0.95 o
   1   7   9    199.60    196.24      2.24 o
   2   7   9     43.04     50.03      1.49 o
   3   7   9    219.21    208.93      2.66 o
   4   7   9    164.09    151.69      2.30 o
   5   7   9    180.73    181.31      2.20 o
   6   7   9    291.94    293.06      2.83 o
   7   7   9    152.74    168.35      2.17 o
   8   7   9    136.20    143.85      1.76 o
   0   8   9     80.43     75.02      2.51 o
   1   8   9    804.53    837.08      4.97 o
   2   8   9    152.94    170.08      2.49 o
   3   8   9    168.47    144.07      2.19 o
   4   8   9     62.39     67.29      1.35 o
   5   8   9     36.57     40.88      1.18 o
   6   8   9    531.58    545.87      3.78 o
   7   8   9     13.71     12.67      0.74 o
   8   8   9     50.96     49.72      1.15 o
   0   9   9    408.77    400.81      5.78 o
   1   9   9    449.26    446.13      3.91 o
   2   9   9    803.47    821.36      5.11 o
   3   9   9    219.15    200.75      2.48 o
   4   9   9    716.04    692.89      4.17 o
   5   9   9    148.12    155.99      2.04 o
   6   9   9     90.85     90.34      1.57 o
   7   9   9    174.33    175.83      2.09 o
   0  10   9   1723.27   1770.24     11.62 o
   1  10   9    349.48    336.42      2.88 o
   2  10   9     54.83     48.55      1.31 o
   3  10   9     41.76     38.34      1.09 o
   4  10   9    594.56    594.02      3.72 o
   5  10   9    579.54    556.22      3.78 o
   6  10   9     45.15     39.85      1.13 o
   7  10   9      3.96      3.11      0.48 o
   0  11   9      7.32      9.46      1.03 o
   1  11   9     28.63     26.44      0.98 o
   2  11   9    178.36    156.09      2.18 o
   3  11   9    228.28    233.22      2.35 o
   4  11   9      5.62      7.09      0.63 o
   5  11   9     69.96     62.27      1.27 o
   6  11   9    141.55    151.91      1.86 o
   0  12   9    183.42    180.73      3.04 o
   1  12   9     23.45     31.81      1.08 o
   2  12   9    188.43    181.75      2.46 o
   3  12   9     20.94     21.14      0.83 o
   4  12   9    403.12    402.94      2.90 o
   5  12   9    114.23    113.27      1.63 o
   0  13   9     25.10     24.29      1.34 o
   1  13   9    285.94    286.96      2.78 o
   2  13   9    143.93    149.44      2.07 o
   3  13   9     80.50     75.54      1.62 o
   4  13   9    384.73    390.04      3.27 o
   0  14   9     66.85     62.14      1.74 o
   1  14   9     22.11     21.33      0.87 o
   2  14   9     30.56     34.77      1.21 o
   0   0  10    421.54    412.92      9.19 o
   1   0  10   1279.86   1309.20     12.66 o
   2   0  10    522.66    509.70      4.51 o
   3   0  10     14.42     10.61      0.80 o
   4   0  10    785.39    759.22      6.46 o
   5   0  10   1019.71   1101.08      8.35 o
   6   0  10    865.80    878.47      9.06 o
   7   0  10    783.56    781.68      7.63 o
   8   0  10     20.23     16.54      1.35 o
   9   0  10     56.52     66.76      2.27 o
   0   1  10    380.43    480.71      8.64 o
   1   1  10   1458.54   1593.17      9.34 o
   2   1  10   1011.89   1138.55      5.73 o
   3   1  10     50.75     60.27      1.43 o
   4   1  10    431.71    418.79      3.82 o
   5   1  10     17.10     15.37      1.19 o
   6   1  10    551.90    558.91      5.06 o
   7   1  10    306.81    296.41      4.07 o
   8   1  10    351.66    362.28      3.57 o
   9   1  10    228.91    233.20      2.85 o
   0   2  10    179.92    207.84      5.02 o
   1   2  10    504.56    567.49      4.48 o
   2   2  10    578.00    591.24      4.25 o
   3   2  10    418.53    458.44      3.70 o
   4   2  10   1271.51   1346.08      6.69 o
   5   2  10     19.45     19.67      1.17 o
   6   2  10    169.16    160.07      2.40 o
   7   2  10     15.50     18.10      1.23 o
   8   2  10     19.15     17.70      1.05 o
   9   2  10     38.16     37.20      1.05 o
   0   3  10     50.58     52.73      1.92 o
   1   3  10    743.17    818.75      4.61 o
   2   3  10    505.33    514.96      3.93 o
   3   3  10    297.23    285.62      3.13 o
   4   3  10    560.21    579.95      4.57 o
   5   3  10    114.19     99.44      2.12 o
   6   3  10     44.80     48.93      1.49 o
   7   3  10     44.01     44.72      1.39 o
   8   3  10    220.16    227.38      3.20 o
   9   3  10      6.69      7.57      0.64 o
   0   4  10    483.59    511.52      4.67 o
   1   4  10    630.71    635.42      3.95 o
   2   4  10    251.90    254.92      2.83 o
   3   4  10    236.81    252.45      3.07 o
   4   4  10    131.26    133.81      2.29 o
   5   4  10    892.49    890.32      5.47 o
   6   4  10   1143.70   1204.11      6.22 o
   7   4  10    620.12    644.58      4.37 o
   8   4  10      2.04      2.92      0.71 o
   9   4  10    134.62    135.50      2.15 o
   0   5  10      1.39      1.91      0.83 <
   1   5  10    912.75    848.68      4.86 o
   2   5  10      7.33      4.58      0.77 o
   3   5  10    505.53    497.07      4.32 o
   4   5  10    325.85    304.51      3.37 o
   5   5  10     29.52     28.89      1.06 o
   6   5  10     32.00     36.23      1.19 o
   7   5  10    656.78    681.19      4.31 o
   8   5  10     29.86     34.45      1.16 o
   9   5  10    458.02    523.10      5.74 o
   0   6  10     54.00     52.04      2.10 o
   1   6  10    167.90    165.87      2.33 o
   2   6  10    174.74    183.62      2.50 o
   3   6  10     85.56     91.85      1.96 o
   4   6  10    141.66    134.26      2.29 o
   5   6  10     11.31     10.49      0.83 o
   6   6  10    740.43    752.62      4.46 o
   7   6  10     89.65     91.48      1.64 o
   8   6  10     39.84     34.53      0.99 o
   0   7  10    154.98    162.41      3.31 o
   1   7  10    159.62    160.91      2.44 o
   2   7  10    353.76    364.77      3.84 o
   3   7  10      0.91      2.21      0.79 <
   4   7  10     78.96     77.81      1.71 o
   5   7  10      3.56      2.52      0.70 o
   6   7  10     53.80     53.71      1.44 o
   7   7  10    167.30    174.95      2.08 o
   8   7  10     39.36     38.59      1.00 o
   0   8  10    586.10    617.68      6.87 o
   1   8  10     32.34     30.07      1.37 o
   2   8  10    141.89    140.90      2.39 o
   3   8  10     81.83     69.13      1.62 o
   4   8  10    171.62    167.61      2.21 o
   5   8  10   1062.54   1031.48      5.24 o
   6   8  10    388.90    406.41      3.33 o
   7   8  10     10.11     11.66      0.66 o
   0   9  10     17.94     18.55      1.52 o
   1   9  10    347.85    369.92      4.23 o
   2   9  10    332.19    325.38      3.97 o
   3   9  10    109.89    115.53      1.99 o
   4   9  10     30.45     36.91      1.18 o
   5   9  10    123.21    125.88      1.92 o
   6   9  10     12.53     13.58      0.75 o
   7   9  10    159.96    172.00      2.07 o
   0  10  10    145.20    135.84      3.51 o
   1  10  10    183.90    171.93      2.81 o
   2  10  10    394.18    383.98      3.88 o
   3  10  10    314.76    316.86      2.86 o
   4  10  10    183.81    189.66      2.15 o
   5  10  10      8.76     12.43      0.76 o
   6  10  10    247.10    255.76      2.49 o
   0  11  10    424.74    411.75      5.49 o
   1  11  10    175.25    176.72      2.46 o
   2  11  10     52.32     52.02      1.40 o
   3  11  10     81.11     80.06      1.55 o
   4  11  10     47.72     43.05      1.11 o
   5  11  10    102.74    104.71      1.63 o
   6  11  10     63.52     62.35      1.72 o
   0  12  10     53.59     60.78      1.90 o
   1  12  10     91.25     87.07      1.55 o
   2  12  10     11.95     10.82      0.79 o
   3  12  10    175.62    186.85      2.18 o
   4  12  10      0.30      0.64      0.40 <
   5  12  10    160.43    152.54      2.28 o
   0  13  10     93.64     86.94      2.09 o
   1  13  10     43.41     38.51      1.03 o
   2  13  10      8.36      5.94      0.59 o
   3  13  10    320.56    321.32      3.15 o
   0  14  10      3.99      4.29      1.30 o
   1  14  10     39.34     38.62      1.53 o
   1   0  11     43.78     54.03      2.91 o
   2   0  11    149.32    156.66      3.13 o
   3   0  11      0.25      2.64      0.90 <
   4   0  11    132.31    128.88      2.98 o
   5   0  11    267.11    251.71      4.86 o
   6   0  11     77.90     83.40      3.12 o
   7   0  11    178.41    153.35      3.52 o
   8   0  11     67.53     67.67      2.51 o
   9   0  11     21.84     22.01      1.56 o
   0   1  11    986.50   1069.18     11.82 o
   1   1  11     91.11     85.00      1.89 o
   2   1  11    311.70    311.96      2.79 o
   3   1  11    132.19    135.74      2.09 o
   4   1  11    646.85    635.19      4.98 o
   5   1  11   1225.15   1235.99      6.94 o
   6   1  11    580.05    586.97      5.11 o
   7   1  11    482.11    512.29      4.51 o
   8   1  11     16.11     16.20      0.94 o
   9   1  11     57.22     63.10      1.80 o
   0   2  11    238.90    244.74      4.90 o
   1   2  11    460.24    464.65      3.68 o
   2   2  11    442.79    441.34      3.96 o
   3   2  11    100.37     98.44      2.10 o
   4   2  11    108.44    108.48      2.10 o
   5   2  11    257.27    247.22      3.36 o
   6   2  11     61.41     59.97      1.59 o
   7   2  11    137.92    136.41      2.52 o
   8   2  11    250.53    258.60      2.85 o
   9   2  11     34.09     45.34      1.69 o
   0   3  11    232.03    210.49      4.58 o
   1   3  11    471.31    500.00      4.28 o
   2   3  11    638.12    655.32      4.79 o
   3   3  11    788.51    820.98      5.61 o
   4   3  11     71.87     75.04      1.81 o
   5   3  11    490.29    485.56      4.42 o
   6   3  11    563.50    585.40      4.63 o
   7   3  11    592.44    633.80      4.82 o
   8   3  11    193.73    215.77      3.08 o
   9   3  11     75.34     77.86      2.46 o
   0   4  11   2605.74   2736.09     13.13 o
   1   4  11    115.39    100.93      1.85 o
   2   4  11     94.24     88.84      1.81 o
   3   4  11     51.64     51.52      1.60 o
   4   4  11    222.96    245.27      3.05 o
   5   4  11    872.28    898.26      5.37 o
   6   4  11    141.98    139.52      2.25 o
   7   4  11    513.95    529.28      4.02 o
   8   4  11     87.51     91.37      1.96 o
   0   5  11   1827.10   1801.47     11.14 o
   1   5  11    184.30    185.62      2.49 o
   2   5  11    152.78    144.07      2.31 o
   3   5  11    288.98    299.74      3.48 o
   4   5  11    950.74   1013.20      6.06 o
   5   5  11     17.55     19.72      0.95 o
   6   5  11    206.96    199.50      2.36 o
   7   5  11    189.55    203.84      2.26 o
   8   5  11     54.68     63.41      1.46 o
   0   6  11     18.77     18.20      1.51 o
   1   6  11     77.16     75.44      1.79 o
   2   6  11    792.42    808.88      5.29 o
   3   6  11     66.13     63.13      1.59 o
   4   6  11   1886.24   2017.94      8.30 o
   5   6  11     20.23     15.76      0.93 o
   6   6  11    134.52    137.82      1.92 o
   7   6  11    262.05    278.38      2.59 o
   8   6  11     70.49     81.17      1.62 o
   0   7  11   1825.72   1825.50     11.59 o
   1   7  11    196.54    193.88      2.94 o
   2   7  11    171.91    175.03      2.72 o
   3   7  11    972.05   1003.14      6.33 o
   4   7  11     10.46     12.24      0.84 o
   5   7  11    557.03    557.09      4.05 o
   6   7  11     64.36     64.80      1.47 o
   7   7  11     25.03     28.32      0.91 o
   8   7  11     13.73     16.35      0.99 o
   0   8  11   3162.16   3309.43     17.34 o
   1   8  11    407.47    405.69      4.18 o
   2   8  11    680.67    681.80      5.66 o
   3   8  11     53.14     49.73      1.41 o
   4   8  11    135.34    128.86      1.93 o
   5   8  11    157.38    155.58      2.27 o
   6   8  11     91.18     93.92      1.66 o
   7   8  11    179.81    186.78      2.10 o
   0   9  11    280.77    300.41      4.55 o
   1   9  11     68.34     63.32      1.74 o
   2   9  11    570.67    588.94      5.53 o
   3   9  11    681.75    692.16      4.49 o
   4   9  11    217.83    238.09      2.39 o
   5   9  11     20.91     21.84      0.90 o
   6   9  11    308.06    322.36      2.60 o
   7   9  11     71.09     70.32      1.79 o
   0  10  11     63.23     59.71      2.12 o
   1  10  11    119.88    119.26      2.11 o
   2  10  11     90.11     98.53      1.84 o
   3  10  11     95.94     96.52      1.70 o
   4  10  11    264.09    277.38      2.47 o
   5  10  11     24.70     25.33      0.92 o
   6  10  11     48.16     51.05      1.19 o
   0  11  11    611.57    610.92      5.89 o
   1  11  11     39.40     34.70      1.17 o
   2  11  11     51.31     48.36      1.31 o
   3  11  11    140.43    136.61      2.07 o
   4  11  11     40.00     34.85      0.98 o
   5  11  11    200.08    196.53      2.15 o
   0  12  11    484.58    456.98      4.63 o
   1  12  11    249.54    240.34      2.57 o
   2  12  11    113.30    108.37      1.76 o
   3  12  11    111.25    109.70      1.77 o
   4  12  11     76.67     75.95      1.92 o
   0  13  11    243.49    227.08      2.83 o
   1  13  11     45.60     49.06      1.23 o
   2  13  11    250.05    259.59      2.81 o
   3  13  11    183.92    175.64      3.63 o
   0   0  12     76.11     65.39      5.18 o
   1   0  12    213.90    203.79      5.98 o
   2   0  12    309.31    276.46      5.01 o
   3   0  12      8.36      6.40      1.11 o
   4   0  12    109.75    113.90      3.56 o
   5   0  12     12.76     19.81      1.84 o
   6   0  12    195.09    223.20      5.38 o
   7   0  12     29.78     30.79      2.10 o
   8   0  12     17.77     25.16      1.81 o
   0   1  12      0.76      5.21      1.39 o
   1   1  12     29.16     29.42      1.45 o
   2   1  12    152.60    149.80      2.40 o
   3   1  12   1577.48   1609.89      8.11 o
   4   1  12     37.37     31.96      1.40 o
   5   1  12    337.92    350.61      4.01 o
   6   1  12    137.88    135.55      2.73 o
   7   1  12    112.97    117.58      2.33 o
   8   1  12     81.80     81.57      2.00 o
   0   2  12      4.33      6.42      1.39 o
   1   2  12     65.61     65.52      1.82 o
   2   2  12    352.33    357.28      3.79 o
   3   2  12     65.23     62.75      1.67 o
   4   2  12    301.84    317.48      3.64 o
   5   2  12   1638.15   1610.46      8.16 o
   6   2  12    528.39    551.43      4.33 o
   7   2  12     83.95     83.31      2.04 o
   8   2  12     83.24     72.17      1.75 o
   0   3  12    238.50    248.67      5.62 o
   1   3  12    186.49    173.32      2.78 o
   2   3  12    305.99    315.24      3.44 o
   3   3  12    782.72    813.61      6.03 o
   4   3  12     25.93     26.20      1.19 o
   5   3  12    722.67    743.54      5.70 o
   6   3  12   1183.05   1180.40      6.09 o
   7   3  12     94.96     95.34      2.10 o
   8   3  12    311.82    310.34      3.22 o
   0   4  12    176.23    169.64      4.68 o
   1   4  12    421.20    391.22      4.34 o
   2   4  12     60.24     59.45      1.60 o
   3   4  12    211.57    223.06      3.17 o
   4   4  12    374.00    358.88      3.75 o
   5   4  12     66.84     73.23      1.74 o
   6   4  12    168.61    178.03      2.42 o
   7   4  12    105.50    108.02      1.94 o
   8   4  12     29.82     30.65      1.13 o
   0   5  12    479.83    490.19      7.35 o
   1   5  12     96.01     93.09      2.11 o
   2   5  12    722.79    736.53      5.62 o
   3   5  12    692.90    711.07      5.41 o
   4   5  12    307.99    302.42      3.34 o
   5   5  12    304.06    325.73      3.60 o
   6   5  12    398.71    418.10      3.17 o
   7   5  12    458.82    485.95      3.67 o
   8   5  12     94.74    104.00      2.09 o
   0   6  12    177.64    178.99      4.35 o
   1   6  12    197.54    197.79      2.99 o
   2   6  12    788.25    796.93      5.45 o
   3   6  12    437.31    453.26      4.43 o
   4   6  12    860.77    839.08      5.64 o
   5   6  12    199.54    183.90      2.38 o
   6   6  12   1093.76   1116.25      5.26 o
   7   6  12    126.59    122.06      1.86 o
   8   6  12     23.57     23.27      2.05 o
   0   7  12    647.60    661.43      8.05 o
   1   7  12    147.95    151.60      2.83 o
   2   7  12     15.00     18.76      1.31 o
   3   7  12    455.08    435.19      4.04 o
   4   7  12    129.38    130.24      2.09 o
   5   7  12    546.87    544.27      4.00 o
   6   7  12      8.47      8.25      0.73 o
   7   7  12     22.58     22.77      0.79 o
   0   8  12     15.00     18.77      1.65 o
   1   8  12    162.40    173.79      3.10 o
   2   8  12     79.42     74.07      2.10 o
   3   8  12     87.34     87.73      1.73 o
   4   8  12     45.16     45.74      1.21 o
   5   8  12     77.22     74.45      1.42 o
   6   8  12     21.97     22.83      0.88 o
   7   8  12    236.54    237.47      2.82 o
   0   9  12    103.20     98.68      2.65 o
   1   9  12     46.76     50.61      1.55 o
   2   9  12     47.43     47.77      1.50 o
   3   9  12     64.01     73.83      1.55 o
   4   9  12    407.43    400.24      3.25 o
   5   9  12    108.45    114.31      1.67 o
   6   9  12    302.20    314.28      2.68 o
   0  10  12    102.74    112.08      2.70 o
   1  10  12    176.84    160.82      2.45 o
   2  10  12     23.79     24.53      1.10 o
   3  10  12    101.28    104.97      1.77 o
   4  10  12    570.79    578.36      3.53 o
   5  10  12    184.61    193.25      2.17 o
   0  11  12     69.22     65.53      1.95 o
   1  11  12     63.57     62.13      1.54 o
   2  11  12    185.86    198.97      2.47 o
   3  11  12     57.47     55.77      1.30 o
   4  11  12    220.01    228.68      2.58 o
   0  12  12      4.40      6.32      0.73 o
   1  12  12    220.33    219.28      2.55 o
   2  12  12     35.66     38.31      1.06 o
   3  12  12     29.74     27.35      0.91 o
   0  13  12    143.70    138.25      4.77 o
   1  13  12     23.47     22.15      1.72 o
   1   0  13    408.99    431.62      8.50 o
   2   0  13    150.05    125.40      4.47 o
   3   0  13    109.72     97.59      3.82 o
   4   0  13     32.86     37.79      2.67 o
   5   0  13     25.79     29.13      2.19 o
   6   0  13      0.15      1.90      1.05 <
   7   0  13     10.44     13.95      1.65 o
   8   0  13     91.45     83.27      3.02 o
   0   1  13      6.36      5.61      1.64 o
   1   1  13    167.71    160.67      3.36 o
   2   1  13    485.58    493.36      5.21 o
   3   1  13     11.41     11.58      0.93 o
   4   1  13   1083.73   1179.04      8.19 o
   5   1  13    142.10    141.72      3.38 o
   6   1  13     55.23     59.57      1.60 o
   7   1  13      3.40      1.50      1.00 <
   8   1  13     11.30     14.79      1.03 o
   0   2  13    195.24    188.20      5.05 o
   1   2  13     89.64     95.02      2.53 o
   2   2  13    363.88    365.87      4.68 o
   3   2  13    368.79    351.64      4.02 o
   4   2  13    190.71    190.36      3.34 o
   5   2  13    190.58    178.16      3.41 o
   6   2  13    399.88    369.77      3.81 o
   7   2  13    127.46    123.96      2.51 o
   8   2  13    184.28    175.06      2.72 o
   0   3  13    114.09    112.58      3.92 o
   1   3  13   1283.28   1309.92      8.89 o
   2   3  13    595.09    558.49      5.66 o
   3   3  13   1268.32   1307.23      7.01 o
   4   3  13    413.47    431.05      3.93 o
   5   3  13     48.91     50.93      1.71 o
   6   3  13    336.94    334.82      3.43 o
   7   3  13     99.32     98.84      2.01 o
   8   3  13    141.22    153.70      2.61 o
   0   4  13    203.97    197.14      5.88 o
   1   4  13     98.00     92.78      2.53 o
   2   4  13    233.67    227.35      3.58 o
   3   4  13     36.66     39.31      1.52 o
   4   4  13     31.83     32.07      1.25 o
   5   4  13     39.70     29.43      1.16 o
   6   4  13    299.73    289.67      2.82 o
   7   4  13    301.20    308.11      3.41 o
   8   4  13    380.67    382.82      5.16 o
   0   5  13    183.65    185.33      5.24 o
   1   5  13    597.17    609.55      6.87 o
   2   5  13   1828.55   1883.96      9.75 o
   3   5  13   1088.09   1119.02      6.83 o
   4   5  13   1275.43   1365.08      7.67 o
   5   5  13    620.48    635.41      4.28 o
   6   5  13     57.71     59.49      1.33 o
   7   5  13     85.01     84.79      1.88 o
   0   6  13    212.67    192.01      4.98 o
   1   6  13   1453.06   1517.13     10.90 o
   2   6  13    751.31    755.90      7.01 o
   3   6  13    106.10    114.96      2.30 o
   4   6  13    348.45    326.90      3.42 o
   5   6  13     78.83     81.68      1.62 o
   6   6  13     71.55     65.22      1.28 o
   7   6  13    216.02    223.87      3.29 o
   0   7  13     29.50     25.24      1.58 o
   1   7  13   2027.90   2176.93     11.86 o
   2   7  13     17.02     12.78      1.11 o
   3   7  13    750.75    808.48      5.34 o
   4   7  13    133.48    122.57      1.97 o
   5   7  13   1356.89   1347.54      6.42 o
   6   7  13     35.78     36.50      1.07 o
   7   7  13     21.30     22.42      1.32 o
   0   8  13      2.09      3.06      1.18 <
   1   8  13    139.85    129.88      2.54 o
   2   8  13    466.52    461.41      4.30 o
   3   8  13     11.26      9.27      0.77 o
   4   8  13    169.07    156.51      2.19 o
   5   8  13    106.73    109.51      1.93 o
   6   8  13    390.68    397.35      2.99 o
   0   9  13      9.50      8.00      1.02 o
   1   9  13     23.40     28.37      1.21 o
   2   9  13    331.89    327.09      3.42 o
   3   9  13    521.96    558.84      4.46 o
   4   9  13    232.45    236.80      2.53 o
   5   9  13    130.97    125.82      1.79 o
   6   9  13     88.43     86.60      2.64 o
   0  10  13    227.98    245.40      3.63 o
   1  10  13    152.79    140.12      2.44 o
   2  10  13    129.09    120.50      1.96 o
   3  10  13     49.48     48.24      1.41 o
   4  10  13    134.55    133.19      2.11 o
   5  10  13    208.65    231.29      3.24 o
   0  11  13      0.22      0.88      0.95 <
   1  11  13     28.68     29.10      1.11 o
   2  11  13    194.69    205.30      2.41 o
   3  11  13    149.93    135.79      1.93 o
   4  11  13     34.81     37.74      1.76 o
   0  12  13     28.48     27.16      1.68 o
   1  12  13     87.17     87.30      1.70 o
   2  12  13     71.46     81.15      1.87 o
   0   0  14    292.60    244.71     11.74 o
   1   0  14    623.69    617.43     10.05 o
   2   0  14    333.59    304.68      6.55 o
   3   0  14    366.74    379.30      9.60 o
   4   0  14     38.75     37.06      3.56 o
   5   0  14      6.60      9.58      1.54 o
   6   0  14     43.96     45.15      2.65 o
   7   0  14    112.23    122.87      5.19 o
   8   0  14     27.65     25.34      2.75 o
   0   1  14   2713.65   3021.48     20.28 o
   1   1  14    774.31    748.69      7.92 o
   2   1  14    272.31    273.32      5.10 o
   3   1  14   1111.08   1097.09     10.45 o
   4   1  14    171.36    180.12      3.70 o
   5   1  14     97.94     81.94      1.96 o
   6   1  14     55.02     54.50      1.83 o
   7   1  14     19.57     16.17      1.57 o
   8   1  14     10.66     16.43      1.67 o
   0   2  14    371.05    357.52      7.50 o
   1   2  14    362.15    376.24      5.38 o
   2   2  14    135.26    126.45      3.07 o
   3   2  14     55.70     59.57      2.24 o
   4   2  14   2019.25   2153.85     12.27 o
   5   2  14    553.68    542.10      5.15 o
   6   2  14    118.62    108.18      2.24 o
   7   2  14      5.24      4.15      0.93 o
   0   3  14   2988.73   3131.49     21.09 o
   1   3  14     87.72     80.24      2.36 o
   2   3  14    346.34    331.91      4.83 o
   3   3  14    154.93    165.43      3.34 o
   4   3  14     23.69     24.42      1.43 o
   5   3  14    267.74    291.88      3.58 o
   6   3  14     16.65     19.90      1.10 o
   7   3  14     78.94     76.73      2.16 o
   0   4  14    530.90    564.55      9.46 o
   1   4  14   1026.18   1057.35      9.29 o
   2   4  14    204.90    198.60      3.88 o
   3   4  14    425.29    418.81      4.95 o
   4   4  14    674.55    614.91      4.59 o
   5   4  14    229.18    213.09      3.09 o
   6   4  14     31.17     31.47      1.27 o
   7   4  14     51.67     48.51      1.53 o
   0   5  14   1109.26   1139.26     16.05 o
   1   5  14     17.89     15.27      1.40 o
   2   5  14     16.75     13.01      1.25 o
   3   5  14    128.20    134.86      2.99 o
   4   5  14    539.62    514.28      3.83 o
   5   5  14    403.21    361.33      3.75 o
   6   5  14    279.85    271.18      3.27 o
   7   5  14     84.41     88.22      2.24 o
   0   6  14     45.59     44.39      2.89 o
   1   6  14    172.96    162.45      3.92 o
   2   6  14    299.43    304.32      5.43 o
   3   6  14    782.88    799.66      5.79 o
   4   6  14    331.04    344.80      3.15 o
   5   6  14    140.40    149.75      2.34 o
   6   6  14     54.96     59.37      1.73 o
   0   7  14    198.89    208.73      5.52 o
   1   7  14    512.84    494.41      5.76 o
   2   7  14    161.90    148.35      2.98 o
   3   7  14    379.94    376.14      4.26 o
   4   7  14    119.93    128.38      2.09 o
   5   7  14    249.14    246.63      3.01 o
   6   7  14    273.08    270.51      3.22 o
   0   8  14     74.11     68.93      3.03 o
   1   8  14      3.69      4.12      0.89 o
   2   8  14    122.59    117.30      2.32 o
   3   8  14      8.90     10.45      1.00 o
   4   8  14     23.26     18.91      1.04 o
   5   8  14     30.92     30.61      1.19 o
   6   8  14      1.38      1.16      1.55 <
   0   9  14    178.18    187.18      5.47 o
   1   9  14     43.84     51.04      1.65 o
   2   9  14     66.67     63.57      1.58 o
   3   9  14     55.14     58.07      1.79 o
   4   9  14     75.87     67.24      1.91 o
   5   9  14     95.65     85.03      2.07 o
   0  10  14     32.43     43.96      2.48 o
   1  10  14    141.94    138.69      2.22 o
   2  10  14     70.25     68.40      1.45 o
   3  10  14    224.73    246.24      3.12 o
   4  10  14     73.87     75.60      1.89 o
   0  11  14      7.64      6.65      1.18 o
   1  11  14    182.90    184.30      2.32 o
   2  11  14    211.28    213.38      2.79 o
   3  11  14      2.57      4.08      1.18 o
   1   0  15    229.51    242.68      5.62 o
   2   0  15      0.23      1.64      1.37 <
   3   0  15    390.80    394.60     10.03 o
   4   0  15      0.14     -1.01      1.26 <
   5   0  15    618.95    572.79      7.99 o
   6   0  15     41.28     45.43      2.64 o
   7   0  15     77.78     81.50      3.89 o
   0   1  15    637.56    659.13     14.02 o
   1   1  15     45.91     36.72      2.44 o
   2   1  15     34.35     30.43      2.09 o
   3   1  15     68.07     70.91      2.93 o
   4   1  15    136.11    130.43      3.20 o
   5   1  15     37.77     37.23      1.66 o
   6   1  15    129.67    135.51      2.85 o
   7   1  15     77.13     71.87      2.65 o
   0   2  15    126.97    156.57      5.77 o
   1   2  15    554.93    559.43      7.19 o
   2   2  15     53.88     55.94      2.37 o
   3   2  15    467.64    510.91      6.42 o
   4   2  15    229.18    208.51      3.61 o
   5   2  15    210.52    214.31      3.63 o
   6   2  15     24.55     22.54      1.36 o
   7   2  15     90.96    117.30      2.78 o
   0   3  15    218.89    228.90      5.99 o
   1   3  15    167.34    164.16      3.86 o
   2   3  15   1319.56   1300.42     11.16 o
   3   3  15    117.18    124.34      3.29 o
   4   3  15    151.66    147.49      2.83 o
   5   3  15      1.22      4.10      0.94 o
   6   3  15     11.61      9.59      1.00 o
   7   3  15     16.36     15.89      1.21 o
   0   4  15   1166.78   1203.40     13.97 o
   1   4  15    208.45    205.48      4.30 o
   2   4  15    254.05    249.00      4.45 o
   3   4  15    127.55    131.21      2.40 o
   4   4  15     31.89     25.49      1.31 o
   5   4  15      0.04      0.31      0.78 <
   6   4  15     37.12     40.89      1.37 o
   7   4  15     16.35     14.44      1.37 o
   0   5  15    537.50    553.22      8.98 o
   1   5  15    275.34    270.60      5.05 o
   2   5  15    236.53    217.69      3.81 o
   3   5  15    192.39    206.96      2.89 o
   4   5  15    168.64    164.45      2.39 o
   5   5  15     60.55     56.20      1.81 o
   6   5  15     68.85     65.02      1.86 o
   0   6  15      0.13      0.92      1.05 <
   1   6  15    179.42    178.04      3.39 o
   2   6  15     85.01     85.02      2.24 o
   3   6  15    213.44    214.93      3.17 o
   4   6  15    268.93    280.47      3.06 o
   5   6  15     38.93     36.02      1.41 o
   6   6  15    424.08    428.65      4.31 o
   0   7  15     36.72     36.44      1.90 o
   1   7  15     20.51     23.08      1.34 o
   2   7  15    387.36    371.37      4.42 o
   3   7  15     59.08     68.93      1.98 o
   4   7  15     55.03     64.40      1.62 o
   5   7  15    214.74    210.36      2.72 o
   0   8  15    183.87    208.05      5.47 o
   1   8  15     99.27     98.82      2.30 o
   2   8  15    126.99    127.31      2.26 o
   3   8  15    246.37    252.45      3.22 o
   4   8  15     66.61     64.27      1.70 o
   5   8  15     23.51     23.78      1.18 o
   0   9  15    160.38    166.55      4.31 o
   1   9  15    347.46    369.86      4.30 o
   2   9  15     92.42    102.72      2.13 o
   3   9  15    170.35    168.75      2.32 o
   4   9  15    238.38    233.27      2.99 o
   0  10  15     75.12     83.29      2.85 o
   1  10  15    197.60    201.59      2.60 o
   2  10  15     90.60     95.58      1.86 o
   3  10  15     90.71    101.88      2.00 o
   0  11  15      2.58      2.86      0.84 o
   1  11  15    217.84    235.64      3.58 o
   0   0  16   1594.21   1718.35     17.61 o
   1   0  16     70.85     68.89      3.14 o
   2   0  16    152.69    140.60      7.57 o
   3   0  16      1.06     -1.51      1.37 <
   4   0  16    189.02    171.55      4.31 o
   5   0  16      2.71      1.43      0.96 <
   6   0  16     64.80     62.77      3.02 o
   0   1  16      0.34      1.14      1.19 <
   1   1  16   1830.25   1798.18     16.34 o
   2   1  16     63.70     63.31      2.42 o
   3   1  16    110.26     99.98      2.84 o
   4   1  16     69.58     76.24      2.21 o
   5   1  16     69.55     67.90      2.02 o
   6   1  16    161.68    155.72      3.08 o
   0   2  16     60.50     66.81      4.05 o
   1   2  16     65.75     71.52      3.42 o
   2   2  16   1052.89   1022.73      8.34 o
   3   2  16    151.35    155.20      3.24 o
   4   2  16    238.12    224.27      3.65 o
   5   2  16      1.14      2.24      0.85 <
   6   2  16     34.74     31.12      1.47 o
   0   3  16    139.97    150.66      4.54 o
   1   3  16    737.46    694.47      6.96 o
   2   3  16     33.85     37.88      1.66 o
   3   3  16     44.56     45.82      1.75 o
   4   3  16     86.75     72.00      1.93 o
   5   3  16    211.91    202.80      3.66 o
   6   3  16     13.90     12.90      0.93 o
   0   4  16     49.55     60.53      2.56 o
   1   4  16      1.64      1.37      0.85 <
   2   4  16    119.12    127.67      2.83 o
   3   4  16     21.35     19.37      1.19 o
   4   4  16     12.71     14.18      1.03 o
   5   4  16     49.05     50.30      1.59 o
   6   4  16     60.34     70.53      2.17 o
   0   5  16    197.54    178.36      4.24 o
   1   5  16    557.45    586.16      5.01 o
   2   5  16     47.32     41.68      1.59 o
   3   5  16     52.41     47.56      1.60 o
   4   5  16     68.76     68.95      1.96 o
   5   5  16      7.93      8.14      0.85 o
   6   5  16    208.45    201.09      7.35 o
   0   6  16    115.18    105.64      3.30 o
   1   6  16      9.93     12.13      0.96 o
   2   6  16    208.24    207.21      3.19 o
   3   6  16     19.94     17.68      1.09 o
   4   6  16     92.70     91.55      2.32 o
   5   6  16    110.73    119.36      2.40 o
   0   7  16     97.38     97.59      3.73 o
   1   7  16     50.07     51.93      1.46 o
   2   7  16      5.09      2.71      0.66 o
   3   7  16     48.68     48.19      1.48 o
   4   7  16    127.68    130.44      2.44 o
   5   7  16    102.77    114.37      2.80 o
   0   8  16     66.88     64.78      2.96 o
   1   8  16     21.52     21.65      1.23 o
   2   8  16    163.06    168.15      2.44 o
   3   8  16     14.13     16.02      0.87 o
   4   8  16     70.33     72.35      1.86 o
   0   9  16    282.38    267.57      4.87 o
   1   9  16      8.57      8.54      0.79 o
   2   9  16    225.22    234.47      2.96 o
   3   9  16    115.74    117.24      2.88 o
   0  10  16     97.28     88.99      2.38 o
   1  10  16      7.41      8.75      0.84 o
   1   0  17     29.94     19.16      3.20 o
   2   0  17    501.15    431.68      9.32 o
   3   0  17     84.62     94.29      4.09 o
   4   0  17     14.46     14.66      1.67 o
   5   0  17      0.20     -0.77      1.03 <
   6   0  17     98.18    117.42      5.73 o
   0   1  17      9.91      8.51      1.30 o
   1   1  17    236.31    251.88      4.68 o
   2   1  17     34.09     38.60      1.70 o
   3   1  17     46.09     40.63      1.86 o
   4   1  17    100.72     96.59      2.48 o
   5   1  17    103.34    102.88      2.46 o
   6   1  17    113.79    129.87      4.50 o
   0   2  17     32.79     24.28      1.89 o
   1   2  17    169.56    172.49      3.95 o
   2   2  17     18.39     20.68      1.44 o
   3   2  17     97.01    102.29      2.86 o
   4   2  17    145.87    152.11      3.06 o
   5   2  17    159.71    162.42      2.68 o
   6   2  17     80.25     85.01      3.59 o
   0   3  17     24.94     25.91      2.01 o
   1   3  17     29.80     29.78      1.54 o
   2   3  17     11.53      8.38      1.00 o
   3   3  17     60.73     68.12      2.36 o
   4   3  17    280.95    301.24      4.64 o
   5   3  17    136.02    127.05      2.36 o
   0   4  17    440.61    437.38      7.26 o
   1   4  17     90.01     77.78      2.29 o
   2   4  17    365.98    346.79      3.95 o
   3   4  17     24.81     25.48      1.41 o
   4   4  17     67.96     68.58      1.96 o
   5   4  17     25.33     22.35      1.05 o
   0   5  17    119.74    127.23      3.38 o
   1   5  17    190.24    184.80      2.86 o
   2   5  17     79.79     78.37      1.92 o
   3   5  17     90.89     95.06      2.39 o
   4   5  17     12.61     15.22      1.05 o
   5   5  17     20.03     18.24      1.13 o
   0   6  17     43.39     53.84      2.19 o
   1   6  17    143.35    137.79      2.42 o
   2   6  17     46.06     43.24      1.28 o
   3   6  17      7.41      6.65      0.74 o
   4   6  17    103.76    111.78      2.36 o
   0   7  17     38.12     32.48      2.10 o
   1   7  17      7.21      7.32      0.75 o
   2   7  17    173.78    187.21      2.44 o
   3   7  17     27.75     28.06      1.17 o
   0   8  17    265.35    265.16      4.60 o
   1   8  17    160.33    163.65      2.58 o
   2   8  17     45.76     49.82      1.48 o
   0   9  17    172.39    208.90      4.08 o
   1   9  17     13.48     13.07      1.28 o
   0   0  18    273.62    231.54      7.86 o
   1   0  18     16.99     22.06      3.00 o
   2   0  18     10.04      9.37      1.66 o
   3   0  18     13.18     10.03      1.74 o
   4   0  18      0.87      0.01      1.14 <
   5   0  18      0.43     -0.25      0.84 <
   0   1  18    465.40    433.09      7.56 o
   1   1  18    203.44    215.93      5.77 o
   2   1  18    126.82    113.82      3.60 o
   3   1  18    122.50    129.56      3.38 o
   4   1  18      6.44      6.55      0.96 o
   5   1  18     14.11     12.09      1.01 o
   0   2  18     49.20     60.04      2.90 o
   1   2  18    327.39    338.90      5.75 o
   2   2  18      3.42      7.75      1.04 o
   3   2  18     45.06     43.93      1.78 o
   4   2  18     11.26     13.31      1.07 o
   5   2  18     59.94     55.61      1.87 o
   0   3  18    569.28    572.40      8.37 o
   1   3  18     89.78     97.89      2.76 o
   2   3  18     17.11     15.10      1.13 o
   3   3  18     90.14     90.81      2.38 o
   4   3  18     54.51     59.65      1.84 o
   0   4  18     18.91     13.19      1.18 o
   1   4  18     21.47     24.90      1.26 o
   2   4  18      9.00      9.52      1.05 o
   3   4  18     23.36     22.60      1.15 o
   4   4  18     11.91     10.62      0.88 o
   0   5  18     17.40     16.91      1.52 o
   1   5  18    254.16    261.98      3.61 o
   2   5  18     11.67     11.21      0.92 o
   3   5  18     24.39     20.97      1.17 o
   4   5  18     64.75     70.49      2.64 o
   0   6  18     35.94     38.97      2.63 o
   1   6  18      5.78      5.41      0.71 o
   2   6  18      1.12      3.55      0.64 o
   3   6  18     14.30     15.04      1.44 o
   0   7  18    182.49    183.21      4.95 o
   1   7  18     58.72     55.81      1.74 o
   2   7  18     24.52     25.82      1.76 o
   1   0  19      1.09     -0.78      1.22 <
   2   0  19     29.97     32.73      3.12 o
   3   0  19     22.03     23.00      1.87 o
   4   0  19    253.76    280.04      7.41 o
   1   1  19    103.69     96.22      3.42 o
   2   1  19     43.44     49.22      2.61 o
   3   1  19      6.17      6.93      1.21 o
   4   1  19     87.34     95.03      3.09 o
   1   2  19     12.03     10.87      1.33 o
   2   2  19      2.13      1.53      0.83 <
   3   2  19      1.19     -0.34      0.89 <
   0   3  19     18.26     17.32      2.17 o
   1   3  19    110.59    103.74      2.79 o
   2   3  19      7.22     10.70      1.09 o
   3   3  19     99.61    115.20      3.54 o
   0   4  19     37.42     27.84      2.75 o
   1   4  19     23.40     18.24      1.25 o
   2   4  19     12.00     11.29      1.07 o
   3   4  19     29.62     34.29      1.90 o
   0   5  19     23.75     20.41      2.44 o
   1   5  19     19.75     22.75      1.73 o
   0   6  19    133.54    177.85      5.74 o
   1   6  19      8.38      4.82      1.25 o
